# Supplementary material for: Standardized Assessment of Biodiversity Trends in Tropical Forest Protected Areas: The End Is Not in Sight
Source: PLoS Biol. 2016 Jan 19;14(1):e1002357. doi: 10.1371/journal.pbio.1002357 (PMC4718630; doi:10.1371/journal.pbio.1002357)
Supplement: S2 Table — The following attributes are listed for each population: Class, Order, Family, Species, IUCN Red List Status (TH = Threatened, NT = Near Threatened, VU = Vulnerable, LC = Least Concern, DD = Data Deficient), Body Mass, Guild (Omnivore, Carnivore, Herbivore, Insectivore), Occupancy Coefficient Slope, Occupancy Status (Increasing, Decreasing, Stable, Unknown), Hunting Status (Hunted: Yes, No, Unknown), Occupancy Model Case (1, 2, 3) and TEAM site code. (XLSX) [file pbio.1002357.s010.xlsx]

## Sheet: Species-site-results_May_15_201
Class	Order	Family	Species	RLS	Mass (kg)	Guild	Slope	Status	Hunted	Case	Site
A	Ciconiiformes	Threskiornithidae	Lophotibis cristata	NT	0.85	O	0.0536186	S	Y	2	RNF
A	Columbiformes	Columbidae	Aplopelia larvata	LC	0.116	H	0.111636	I	Y	2	UDZ
A	Columbiformes	Columbidae	Chalcophaps indica	LC	0.107	H	-6.35e-16	U	N	3	BBS
A	Columbiformes	Columbidae	Chalcophaps indica	LC	0.107	H	0.283064	U	U	3	NAK
A	Columbiformes	Columbidae	Chalcophaps indica	LC	0.107	H	-0.230978	U	U	3	PSH
A	Columbiformes	Columbidae	Geotrygon frenata	LC	0.305	O	2.86e-16	U	N	3	YAN
A	Columbiformes	Columbidae	Geotrygon montana	LC	0.28	O	-0.325403	D	U	2	BCI
A	Columbiformes	Columbidae	Geotrygon montana	LC	0.28	O	0.205756	U	N	3	CAX
A	Columbiformes	Columbidae	Geotrygon montana	LC	0.28	O	-0.0421637	U	N	3	COU
A	Columbiformes	Columbidae	Geotrygon montana	LC	0.28	O	-0.270451	D	U	3	CSN
A	Columbiformes	Columbidae	Geotrygon montana	LC	0.28	O	-0.432848	D	U	2	YAS
A	Columbiformes	Columbidae	Geotrygon violacea	LC	0.19	O	-0.42688	U	N	3	COU
A	Columbiformes	Columbidae	Geotrygon violacea	LC	0.19	O	-0.686376	D	U	3	CSN
A	Columbiformes	Columbidae	Leptotila cassini	LC	0.156	O	-0.256406	D	U	2	BCI
A	Columbiformes	Columbidae	Leptotila rufaxilla	LC	0.155	O	0.155447	I	N	2	COU
A	Columbiformes	Columbidae	Leptotila rufaxilla	LC	0.155	O	0.172728	I	U	2	CSN
A	Columbiformes	Columbidae	Leptotila rufaxilla	LC	0.155	O	-0.25472	U	Y	3	YAS
A	Columbiformes	Columbidae	Leptotila verreauxi	LC	0.155	O	-0.173974	U	U	3	BCI
A	Columbiformes	Columbidae	Turtur brehmeri	LC	0.113	O	-0.484534	D	N	2	KRP
A	Columbiformes	Columbidae	Turtur brehmeri	LC	0.113	O	0.190109	U	N	3	NNN
A	Coraciiformes	Momotidae	Baryphthengus martii	LC	0.195	O	-0.294086	U	U	3	YAS
A	Coraciiformes	Brachypteraciidae	Brachypteracias squamiger	VU	0.17	I	0.103747	U	Y	3	RNF
A	Cuculiformes	Cuculidae	Coua reynaudii	LC	0.153	O	-0.253968	D	Y	3	RNF
A	Cuculiformes	Cuculidae	Neomorphus geoffroyi	LC	0.35	O	-0.255917	U	U	3	BCI
A	Cuculiformes	Cuculidae	Neomorphus geoffroyi	LC	0.35	O	-0.038125	U	N	3	COU
A	Cuculiformes	Cuculidae	Neomorphus geoffroyi	LC	0.35	O	0.686013	I	N	3	YAN
A	Cuculiformes	Cuculidae	Neomorphus geoffroyi	LC	0.35	O	-0.249256	U	U	3	YAS
A	Galliformes	Numididae	Agelastes niger	LC	1.15	O	-0.350236	S	U	1	KRP
A	Galliformes	Numididae	Agelastes niger	LC	1.15	O	0.0709683	S	N	2	NNN
Class	Order	Family	Species	RLS	Mass (kg)	Guild	Slope	Status	Hunted	Case	Site
A	Galliformes	Phasianidae	Arborophila chloropus	LC	0.27	O	0.127564	U	Y	3	NAK
A	Galliformes	Phasianidae	Argusianus argus	NT	2.38	O	0.100289	I	N	1	BBS
A	Galliformes	Phasianidae	Argusianus argus	NT	2.38	O	-0.362827	D	Y	3	PSH
A	Galliformes	Cracidae	Crax alector	VU	3.95	O	0.0704736	S	Y	1	CSN
A	Galliformes	Cracidae	Crax rubra	VU	3.95	O	0.106894	S	Y	2	BCI
A	Galliformes	Cracidae	Crax rubra	VU	3.95	O	-0.137244	D	Y	2	VB
A	Galliformes	Phasianidae	Francolinus lathami	LC	0.269	H	0.114196	S	N	2	KRP
A	Galliformes	Phasianidae	Francolinus lathami	LC	0.269	H	0.120443	I	N	2	NNN
A	Galliformes	Phasianidae	Francolinus nobilis	LC	0.757	H	0.219626	I	Y	2	BIF
A	Galliformes	Phasianidae	Francolinus pintadeanus	LC	0.34	H	-0.406046	U	Y	3	NAK
A	Galliformes	Phasianidae	Francolinus squamatus	LC	0.472	H	0.156016	U	Y	3	UDZ
A	Galliformes	Phasianidae	Gallus gallus	LC	0.914	O	1.36e-16	U	N	3	BBS
A	Galliformes	Phasianidae	Gallus gallus	LC	0.914	O	-0.317938	U	Y	3	NAK
A	Galliformes	Phasianidae	Gallus gallus	LC	0.914	O	-0.0324467	U	Y	3	PSH
A	Galliformes	Numididae	Guttera plumifera	LC	1.2	O	-0.147586	D	N	2	NNN
A	Galliformes	Numididae	Guttera pucherani	LC	1.2	O	0.0253273	U	Y	3	BIF
A	Galliformes	Numididae	Guttera pucherani	LC	1.2	O	0.17485	I	Y	1	UDZ
A	Galliformes	Phasianidae	Lophura diardi	LC	1.041	O	-0.039976	S	Y	2	NAK
A	Galliformes	Phasianidae	Lophura ignita	NT	1.815	O	0.223632	U	U	3	PSH
A	Galliformes	Phasianidae	Lophura nycthemera	LC	1.358	O	-0.128844	U	Y	3	NAK
A	Galliformes	Cracidae	Mitu salvini	LC	3.1	O	0.266248	I	Y	2	YAS
A	Galliformes	Cracidae	Mitu tuberosum	LC	3.06	O	-0.256641	D	Y	2	CAX
A	Galliformes	Cracidae	Mitu tuberosum	LC	3.06	O	0.260553	I	N	1	COU
A	Galliformes	Cracidae	Mitu tuberosum	LC	3.06	O	0.119589	S	N	1	YAN
A	Galliformes	Cracidae	Nothocrax urumutum	LC	1.7	H	-0.00686212	S	Y	2	YAS
A	Galliformes	Numididae	Numida meleagris	LC	1.375	O	0	U	Y	3	RNF
A	Galliformes	Odontophoridae	Odontophorus gujanensis	NT	0.28	O	-0.411864	U	U	3	BCI
A	Galliformes	Odontophoridae	Odontophorus gujanensis	NT	0.28	O	-0.012263	U	U	3	CSN
A	Galliformes	Odontophoridae	Odontophorus gujanensis	NT	0.28	O	-0.0216381	S	Y	2	YAS
Class	Order	Family	Species	RLS	Mass (kg)	Guild	Slope	Status	Hunted	Case	Site
A	Galliformes	Odontophoridae	Odontophorus leucolaemus	LC	0.275	O	-0.0970041	U	N	3	VB
A	Galliformes	Odontophoridae	Odontophorus stellatus	LC	0.295	O	0.154511	S	N	2	COU
A	Galliformes	Cracidae	Penelope jacquacu	LC	1.46	H	-0.294543	D	N	3	COU
A	Galliformes	Cracidae	Penelope jacquacu	LC	1.46	H	-0.329825	D	N	3	CSN
A	Galliformes	Cracidae	Penelope jacquacu	LC	1.46	H	0.246524	I	N	3	YAN
A	Galliformes	Cracidae	Penelope jacquacu	LC	1.46	H	0.29216	S	Y	2	YAS
A	Galliformes	Cracidae	Penelope pileata	VU	1.26	H	0.0589149	U	Y	3	CAX
A	Galliformes	Cracidae	Penelope purpurascens	LC	1.75	H	0.147603	U	Y	3	BCI
A	Galliformes	Cracidae	Penelope purpurascens	LC	1.75	H	-0.1791	D	Y	3	VB
A	Galliformes	Cracidae	Penelope superciliaris	LC	1.075	H	-0.854773	D	Y	3	CAX
A	Galliformes	Phasianidae	Polyplectron bicalcaratum	LC	0.737	O	-0.493544	D	Y	3	NAK
A	Galliformes	Phasianidae	Rollulus rouloul	NT	0.217	O	0.262428	I	N	3	BBS
A	Gruiformes	Rallidae	Aramides cajaneus	LC	0.397	O	-0.303699	U	U	3	BCI
A	Gruiformes	Rallidae	Aramides cajaneus	LC	0.397	O	0.0874387	U	N	3	COU
A	Gruiformes	Rallidae	Aramides cajaneus	LC	0.397	O	-0.209612	U	N	3	CSN
A	Gruiformes	Rallidae	Canirallus kioloides	LC	0.269	O	-0.254344	D	N	3	RNF
A	Gruiformes	Rallidae	Canirallus oculeus	LC	0.277	O	-0.224688	U	N	3	KRP
A	Gruiformes	Rallidae	Himantornis haematopus	LC	0.39	O	-1.34257	D	N	1	KRP
A	Gruiformes	Psophiidae	Psophia crepitans	LC	1.3	O	0.0638085	S	Y	1	CSN
A	Gruiformes	Psophiidae	Psophia crepitans	LC	1.3	O	0.193323	S	Y	1	YAS
A	Gruiformes	Psophiidae	Psophia leucoptera	LC	1.25	O	-0.0293086	S	N	1	COU
A	Gruiformes	Psophiidae	Psophia viridis	EN	1.1	O	0.217553	S	Y	1	CAX
A	Passeriformes	Picathartidae	Picathartes oreas	VU	0.225	O	-0.261367	U	U	3	KRP
A	Tinamiformes	Tinamidae	Crypturellus bartletti	LC	0.241	O	0.372053	I	N	2	COU
A	Tinamiformes	Tinamidae	Crypturellus bartletti	LC	0.241	O	-0.205756	U	U	3	YAS
A	Tinamiformes	Tinamidae	Crypturellus cinereus	LC	0.575	O	-0.321099	D	N	3	COU
A	Tinamiformes	Tinamidae	Crypturellus cinereus	LC	0.575	O	-0.0318832	U	Y	3	CSN
A	Tinamiformes	Tinamidae	Crypturellus erythropus	LC	0.384	O	0.118654	U	Y	3	CSN
A	Tinamiformes	Tinamidae	Crypturellus soui	LC	0.22	O	0.17043	U	U	3	BCI
Class	Order	Family	Species	RLS	Mass (kg)	Guild	Slope	Status	Hunted	Case	Site
A	Tinamiformes	Tinamidae	Crypturellus soui	LC	0.22	O	0.390754	I	N	2	COU
A	Tinamiformes	Tinamidae	Crypturellus soui	LC	0.22	O	-0.06844	U	Y	3	CSN
A	Tinamiformes	Tinamidae	Crypturellus soui	LC	0.22	O	0.135711	U	N	3	YAN
A	Tinamiformes	Tinamidae	Crypturellus soui	LC	0.22	O	-0.286699	D	U	3	YAS
A	Tinamiformes	Tinamidae	Crypturellus strigulosus	LC	0.421	O	-0.428737	U	Y	3	CAX
A	Tinamiformes	Tinamidae	Crypturellus undulatus	LC	0.3	O	-0.216847	D	N	3	COU
A	Tinamiformes	Tinamidae	Crypturellus undulatus	LC	0.3	O	-0.205756	U	U	3	YAS
A	Tinamiformes	Tinamidae	Crypturellus variegatus	LC	0.384	O	-0.0963207	U	Y	3	CAX
A	Tinamiformes	Tinamidae	Crypturellus variegatus	LC	0.384	O	-0.103747	U	N	3	COU
A	Tinamiformes	Tinamidae	Crypturellus variegatus	LC	0.384	O	0.132713	I	Y	2	CSN
A	Tinamiformes	Tinamidae	Crypturellus variegatus	LC	0.384	O	-0.227804	S	U	2	YAS
A	Tinamiformes	Tinamidae	Nothocercus bonapartei	LC	0.925	O	0.0669845	U	N	3	VB
A	Tinamiformes	Tinamidae	Tinamus guttatus	NT	0.689	O	-0.902304	D	Y	3	CAX
A	Tinamiformes	Tinamidae	Tinamus guttatus	NT	0.689	O	0.0589149	U	N	3	COU
A	Tinamiformes	Tinamidae	Tinamus guttatus	NT	0.689	O	-0.318739	U	N	3	YAN
A	Tinamiformes	Tinamidae	Tinamus guttatus	NT	0.689	O	-0.17809	U	U	3	YAS
A	Tinamiformes	Tinamidae	Tinamus major	NT	1.1	O	-0.294365	D	Y	1	BCI
A	Tinamiformes	Tinamidae	Tinamus major	NT	1.1	O	0.301472	U	Y	3	CAX
A	Tinamiformes	Tinamidae	Tinamus major	NT	1.1	O	0.203455	I	N	2	COU
A	Tinamiformes	Tinamidae	Tinamus major	NT	1.1	O	0.0800431	I	Y	1	CSN
A	Tinamiformes	Tinamidae	Tinamus major	NT	1.1	O	-0.43186	D	Y	3	VB
A	Tinamiformes	Tinamidae	Tinamus major	NT	1.1	O	0.430611	U	N	3	YAN
A	Tinamiformes	Tinamidae	Tinamus major	NT	1.1	O	-0.361606	D	Y	1	YAS
A	Tinamiformes	Tinamidae	Tinamus tao	VU	1.674	O	-0.44223	D	Y	3	CAX
A	Tinamiformes	Tinamidae	Tinamus tao	VU	1.674	O	0.225711	I	N	2	COU
A	Tinamiformes	Tinamidae	Tinamus tao	VU	1.674	O	-0.467496	D	N	2	YAN
M	Afrosoricida	Tenrecidae	Hemicentetes nigriceps	LC	100	C	-0.854773	D	Y	3	RNF
M	Afrosoricida	Tenrecidae	Hemicentetes semispinosus	LC	0.138	C	0.428737	U	Y	3	RNF
M	Afrosoricida	Tenrecidae	Setifer setosus	LC	0.213	I	0.234246	I	Y	3	RNF
Class	Order	Family	Species	RLS	Mass (kg)	Guild	Slope	Status	Hunted	Case	Site
M	Afrosoricida	Tenrecidae	Tenrec ecaudatus	LC	0.868	O	0.042178	S	Y	2	RNF
M	Carnivora	Viverridae	Arctictis binturong	VU	13	C	-0.127564	U	N	3	BBS
M	Carnivora	Viverridae	Arctictis binturong	VU	13	C	0.383629	I	Y	3	NAK
M	Carnivora	Viverridae	Arctictis binturong	VU	13	C	-0.632296	D	U	3	PSH
M	Carnivora	Mustelidae	Arctonyx collaris	NT	6.356	C	-0.0852945	U	Y	3	NAK
M	Carnivora	Canidae	Atelocynus microtis	NT	7.75	C	-0.428737	U	N	3	CAX
M	Carnivora	Canidae	Atelocynus microtis	NT	7.75	C	-0.858389	D	N	3	COU
M	Carnivora	Canidae	Atelocynus microtis	NT	7.75	C	0.423216	U	N	3	YAN
M	Carnivora	Canidae	Atelocynus microtis	NT	7.75	C	0.121929	S	U	2	YAS
M	Carnivora	Herpestidae	Atilax paludinosus	LC	3.3	C	-0.789439	U	N	3	BIF
M	Carnivora	Herpestidae	Atilax paludinosus	LC	3.3	C	1.25908	I	Y	3	KRP
M	Carnivora	Herpestidae	Atilax paludinosus	LC	3.3	C	0.414157	I	N	2	NNN
M	Carnivora	Herpestidae	Atilax paludinosus	LC	3.3	C	0.0166014	U	U	3	UDZ
M	Carnivora	Herpestidae	Bdeogale crassicauda	LC	1.55	C	0.0303841	S	U	1	UDZ
M	Carnivora	Herpestidae	Bdeogale nigripes	LC	2.5	C	-0.322554	U	Y	3	KRP
M	Carnivora	Herpestidae	Bdeogale nigripes	LC	2.5	C	0.193648	I	N	2	NNN
M	Carnivora	Canidae	Canis adustus	LC	10.25	C	-0.161786	U	Y	3	BIF
M	Carnivora	Canidae	Canis latrans	LC	11.99	C	0.372809	U	U	3	BCI
M	Carnivora	Felidae	Caracal aurata	NT	16	C	-0.432946	D	N	2	BIF
M	Carnivora	Felidae	Caracal aurata	NT	16	C	-0.113695	S	N	2	NNN
M	Carnivora	Viverridae	Civettictis civetta	LC	12	O	3.34e-11	U	N	3	BIF
M	Carnivora	Viverridae	Civettictis civetta	LC	12	O	0.658484	U	Y	3	KRP
M	Carnivora	Viverridae	Civettictis civetta	LC	12	O	-0.574395	D	N	3	NNN
M	Carnivora	Viverridae	Civettictis civetta	LC	12	O	-0.271486	U	U	3	UDZ
M	Carnivora	Mephitidae	Conepatus semistriatus	LC	1.2	C	-0.177016	U	N	3	VB
M	Carnivora	Hyaenidae	Crocuta crocuta	LC	63	C	-0.240451	D	N	3	UDZ
M	Carnivora	Herpestidae	Crossarchus obscurus	LC	1.395	O	0.0423735	S	Y	2	KRP
M	Carnivora	Eupleridae	Cryptoprocta ferox	VU	9.5	C	0.22611	I	N	2	RNF
M	Carnivora	Canidae	Cuon alpinus	EN	12.76	C	-0.25884	U	N	3	BBS
Class	Order	Family	Species	RLS	Mass (kg)	Guild	Slope	Status	Hunted	Case	Site
M	Carnivora	Canidae	Cuon alpinus	EN	12.76	C	0.102143	U	U	3	NAK
M	Carnivora	Canidae	Cuon alpinus	EN	12.76	C	-0.805951	U	U	3	PSH
M	Carnivora	Viverridae	Cynogale bennettii	EN	4.5	C	-0.127564	U	N	3	BBS
M	Carnivora	Mustelidae	Eira barbara	LC	3.91	O	0.0938502	S	U	2	BCI
M	Carnivora	Mustelidae	Eira barbara	LC	3.91	O	0.103056	S	N	2	CAX
M	Carnivora	Mustelidae	Eira barbara	LC	3.91	O	0.188802	S	N	2	COU
M	Carnivora	Mustelidae	Eira barbara	LC	3.91	O	0.0851458	U	N	3	CSN
M	Carnivora	Mustelidae	Eira barbara	LC	3.91	O	-2.38e-17	U	N	3	VB
M	Carnivora	Mustelidae	Eira barbara	LC	3.91	O	0.0816455	S	N	2	YAN
M	Carnivora	Mustelidae	Eira barbara	LC	3.91	O	0.0200697	S	U	2	YAS
M	Carnivora	Eupleridae	Eupleres goudotii	NT	1.5	C	-0.389308	D	Y	3	RNF
M	Carnivora	Eupleridae	Fossa fossana	NT	0.218	C	-0.322411	D	Y	1	RNF
M	Carnivora	Mustelidae	Galictis vittata	LC	3.2	C	0.17043	U	U	3	BCI
M	Carnivora	Mustelidae	Galictis vittata	LC	3.2	C	-0.42504	U	U	3	YAS
M	Carnivora	Eupleridae	Galidia elegans	LC	0.8	C	-0.650534	D	Y	2	RNF
M	Carnivora	Eupleridae	Galidictis fasciata	NT	0.55	C	-0.114689	U	Y	3	RNF
M	Carnivora	Viverridae	Genetta servalina	LC	1.055	C	-0.513963	D	N	2	BIF
M	Carnivora	Viverridae	Genetta servalina	LC	1.055	C	-3.64e-09	S	Y	1	KRP
M	Carnivora	Viverridae	Genetta servalina	LC	1.055	C	0.223996	I	N	2	NNN
M	Carnivora	Viverridae	Genetta servalina	LC	1.055	C	-0.265109	D	U	1	UDZ
M	Carnivora	Ursidae	Helarctos malayanus	VU	47	O	-0.1255	U	N	3	BBS
M	Carnivora	Ursidae	Helarctos malayanus	VU	47	O	0.283064	U	U	3	NAK
M	Carnivora	Ursidae	Helarctos malayanus	VU	47	O	-0.523792	D	Y	3	PSH
M	Carnivora	Viverridae	Hemigalus derbyanus	VU	2	C	0.30831	I	N	3	BBS
M	Carnivora	Viverridae	Hemigalus derbyanus	VU	2	C	-0.30284	D	U	3	PSH
M	Carnivora	Herpestidae	Herpestes brachyurus	LC	2	C	0.207057	U	N	3	BBS
M	Carnivora	Herpestidae	Herpestes brachyurus	LC	2	C	-0.861639	D	U	3	PSH
M	Carnivora	Herpestidae	Herpestes naso	LC	3	O	-0.235654	S	Y	2	KRP
M	Carnivora	Herpestidae	Herpestes naso	LC	3	O	-1.46497	D	N	2	NNN
Class	Order	Family	Species	RLS	Mass (kg)	Guild	Slope	Status	Hunted	Case	Site
M	Carnivora	Herpestidae	Herpestes urva	LC	1.863	C	0.156745	U	U	3	NAK
M	Carnivora	Felidae	Leopardus pardalis	LC	11.9	C	-0.160072	S	Y	1	BCI
M	Carnivora	Felidae	Leopardus pardalis	LC	11.9	C	-0.21114	S	N	2	CAX
M	Carnivora	Felidae	Leopardus pardalis	LC	11.9	C	0.327279	I	N	1	COU
M	Carnivora	Felidae	Leopardus pardalis	LC	11.9	C	-0.0954254	D	Y	2	CSN
M	Carnivora	Felidae	Leopardus pardalis	LC	11.9	C	-0.162173	D	N	3	VB
M	Carnivora	Felidae	Leopardus pardalis	LC	11.9	C	0.125122	S	N	2	YAN
M	Carnivora	Felidae	Leopardus pardalis	LC	11.9	C	0.123668	S	Y	1	YAS
M	Carnivora	Felidae	Leopardus tigrinus	VU	2.25	C	0.332687	I	N	3	COU
M	Carnivora	Felidae	Leopardus tigrinus	VU	2.25	C	0.0318832	U	N	3	CSN
M	Carnivora	Felidae	Leopardus wiedii	NT	3.25	C	0.127564	U	U	3	BCI
M	Carnivora	Felidae	Leopardus wiedii	NT	3.25	C	0.0536107	U	N	3	CAX
M	Carnivora	Felidae	Leopardus wiedii	NT	3.25	C	-0.234246	U	N	3	COU
M	Carnivora	Felidae	Leopardus wiedii	NT	3.25	C	-0.0168007	S	Y	2	CSN
M	Carnivora	Felidae	Leopardus wiedii	NT	3.25	C	-0.0528641	U	N	3	VB
M	Carnivora	Felidae	Leopardus wiedii	NT	3.25	C	-0.805951	D	N	3	YAN
M	Carnivora	Felidae	Leopardus wiedii	NT	3.25	C	0.321099	I	Y	3	YAS
M	Carnivora	Felidae	Leptailurus serval	LC	12	C	0.784054	I	N	3	BIF
M	Carnivora	Felidae	Leptailurus serval	LC	12	C	-0.0577402	U	U	3	UDZ
M	Carnivora	Mustelidae	Lutra lutra	NT	11	C	1.36e-16	U	N	3	BBS
M	Carnivora	Mustelidae	Martes flavigula	LC	1.185	O	-0.462215	D	U	3	NAK
M	Carnivora	Mustelidae	Martes flavigula	LC	1.185	O	-0.742397	D	U	3	PSH
M	Carnivora	Mustelidae	Mellivora capensis	LC	9	C	-0.432503	D	N	3	BIF
M	Carnivora	Mustelidae	Mellivora capensis	LC	9	C	0.181528	I	N	3	NNN
M	Carnivora	Mustelidae	Mellivora capensis	LC	9	C	0.0861872	S	U	2	UDZ
M	Carnivora	Mustelidae	Melogale personata	DD	1.703	I	-0.17043	U	Y	3	NAK
M	Carnivora	Herpestidae	Mungos mungo	LC	1.925	I	0.107179	U	U	3	UDZ
M	Carnivora	Nandiniidae	Nandinia binotata	LC	2	O	1.28e-16	U	N	3	BIF
M	Carnivora	Nandiniidae	Nandinia binotata	LC	2	O	0.73751	I	Y	2	KRP
Class	Order	Family	Species	RLS	Mass (kg)	Guild	Slope	Status	Hunted	Case	Site
M	Carnivora	Nandiniidae	Nandinia binotata	LC	2	O	-0.345176	U	N	3	NNN
M	Carnivora	Nandiniidae	Nandinia binotata	LC	2	O	0.190982	I	N	2	UDZ
M	Carnivora	Procyonidae	Nasua narica	LC	4.03	O	-0.346054	D	Y	1	BCI
M	Carnivora	Procyonidae	Nasua narica	LC	4.03	O	-0.172459	D	N	3	VB
M	Carnivora	Procyonidae	Nasua nasua	LC	3.794	O	-0.271515	S	Y	2	CAX
M	Carnivora	Procyonidae	Nasua nasua	LC	3.794	O	-0.0626832	U	N	3	COU
M	Carnivora	Procyonidae	Nasua nasua	LC	3.794	O	-0.125569	U	N	3	CSN
M	Carnivora	Procyonidae	Nasua nasua	LC	3.794	O	0.00689916	S	N	2	YAN
M	Carnivora	Procyonidae	Nasua nasua	LC	3.794	O	0.261034	S	Y	2	YAS
M	Carnivora	Felidae	Neofelis nebulosa	VU	19.852	C	-0.103747	U	Y	3	PSH
M	Carnivora	Viverridae	Paguma larvata	LC	4.3	I	-0.131124	U	N	3	BBS
M	Carnivora	Viverridae	Paguma larvata	LC	4.3	I	-0.603773	D	U	3	PSH
M	Carnivora	Felidae	Panthera onca	NT	100	C	-0.111773	S	N	2	CAX
M	Carnivora	Felidae	Panthera onca	NT	100	C	-0.188967	S	N	2	COU
M	Carnivora	Felidae	Panthera onca	NT	100	C	-0.190434	D	Y	2	CSN
M	Carnivora	Felidae	Panthera onca	NT	100	C	0.0730503	U	N	3	VB
M	Carnivora	Felidae	Panthera onca	NT	100	C	0.735942	I	N	3	YAN
M	Carnivora	Felidae	Panthera onca	NT	100	C	0.460959	I	Y	3	YAS
M	Carnivora	Felidae	Panthera pardus	NT	55.615	C	-0.0539774	S	N	2	NNN
M	Carnivora	Felidae	Panthera pardus	NT	55.615	C	-0.246524	U	Y	3	PSH
M	Carnivora	Felidae	Panthera pardus	NT	55.615	C	-0.0641973	U	Y	3	UDZ
M	Carnivora	Felidae	Panthera tigris	EN	162.564	C	-0.0591843	U	Y	3	BBS
M	Carnivora	Viverridae	Paradoxurus hermaphroditus	LC	3.2	O	0.354421	U	U	3	BBS
M	Carnivora	Viverridae	Paradoxurus hermaphroditus	LC	3.2	O	0.158398	I	Y	2	NAK
M	Carnivora	Felidae	Pardofelis marmorata	VU	2.459	C	0.358163	U	U	3	BBS
M	Carnivora	Felidae	Pardofelis marmorata	VU	2.459	C	-0.43101	D	Y	3	NAK
M	Carnivora	Felidae	Pardofelis marmorata	VU	2.459	C	-0.103747	U	Y	3	PSH
M	Carnivora	Felidae	Pardofelis temminckii	NT	12.5	C	7.71e-17	U	U	3	BBS
M	Carnivora	Felidae	Pardofelis temminckii	NT	12.5	C	0.25884	U	Y	3	NAK
Class	Order	Family	Species	RLS	Mass (kg)	Guild	Slope	Status	Hunted	Case	Site
M	Carnivora	Felidae	Prionailurus bengalensis	LC	3.3	C	0.115178	U	U	3	BBS
M	Carnivora	Felidae	Prionailurus bengalensis	LC	3.3	C	6.5e-17	U	Y	3	NAK
M	Carnivora	Felidae	Prionailurus bengalensis	LC	3.3	C	0.038125	U	U	3	PSH
M	Carnivora	Felidae	Prionailurus planiceps	EN	3.533	O	-0.103747	U	U	3	PSH
M	Carnivora	Prionodontidae	Prionodon linsang	LC	0.7	C	4.1e-16	U	N	3	BBS
M	Carnivora	Prionodontidae	Prionodon linsang	LC	0.7	C	-0.686013	D	U	3	PSH
M	Carnivora	Procyonidae	Procyon cancrivorus	LC	6.95	C	-0.147603	U	U	3	BCI
M	Carnivora	Procyonidae	Procyon cancrivorus	LC	6.95	C	0.17809	U	N	3	COU
M	Carnivora	Procyonidae	Procyon cancrivorus	LC	6.95	C	-0.154771	U	N	3	CSN
M	Carnivora	Procyonidae	Procyon cancrivorus	LC	6.95	C	-0.42504	U	N	3	YAN
M	Carnivora	Procyonidae	Procyon cancrivorus	LC	6.95	C	-0.209323	U	U	3	YAS
M	Carnivora	Procyonidae	Procyon lotor	LC	5.525	O	0.0192558	U	N	3	VB
M	Carnivora	Mustelidae	Pteronura brasiliensis	EN	24	C	0.205756	U	N	3	COU
M	Carnivora	Felidae	Puma concolor	LC	51.6	C	-0.00714619	S	N	2	CAX
M	Carnivora	Felidae	Puma concolor	LC	51.6	C	-0.105999	S	N	2	COU
M	Carnivora	Felidae	Puma concolor	LC	51.6	C	-0.139762	D	Y	3	CSN
M	Carnivora	Felidae	Puma concolor	LC	51.6	C	0.0144513	U	N	3	VB
M	Carnivora	Felidae	Puma concolor	LC	51.6	C	-0.189531	U	N	3	YAN
M	Carnivora	Felidae	Puma concolor	LC	51.6	C	0.563789	I	Y	2	YAS
M	Carnivora	Felidae	Puma yagouaroundi	LC	8.4	C	-1.09e-10	U	U	3	BCI
M	Carnivora	Felidae	Puma yagouaroundi	LC	8.4	C	0.249256	U	N	3	CAX
M	Carnivora	Felidae	Puma yagouaroundi	LC	8.4	C	-0.0589149	U	N	3	COU
M	Carnivora	Felidae	Puma yagouaroundi	LC	8.4	C	0.0714838	U	Y	3	CSN
M	Carnivora	Felidae	Puma yagouaroundi	LC	8.4	C	-0.147384	U	N	3	VB
M	Carnivora	Felidae	Puma yagouaroundi	LC	8.4	C	-0.301472	U	N	3	YAN
M	Carnivora	Felidae	Puma yagouaroundi	LC	8.4	C	-0.236161	S	U	2	YAS
M	Carnivora	Canidae	Speothos venaticus	NT	6	C	-5.9e-17	U	N	3	CSN
M	Carnivora	Canidae	Speothos venaticus	NT	6	C	0.784054	I	N	3	YAN
M	Carnivora	Canidae	Speothos venaticus	NT	6	C	0.139244	U	U	3	YAS
Class	Order	Family	Species	RLS	Mass (kg)	Guild	Slope	Status	Hunted	Case	Site
M	Carnivora	Ursidae	Tremarctos ornatus	VU	140.001	O	-0.42504	U	N	3	YAN
M	Carnivora	Viverridae	Viverra zibetha	NT	9	O	-5.9e-16	U	Y	3	NAK
M	Carnivora	Viverridae	Viverra zibetha	NT	9	O	-0.249256	U	U	3	PSH
M	Cetartiodactyla	Bovidae	Capricornis milneedwardsii	NT	160	H	-0.406046	U	Y	3	NAK
M	Cetartiodactyla	Bovidae	Capricornis sumatraensis	VU	140	H	0.0462024	U	Y	3	PSH
M	Cetartiodactyla	Bovidae	Cephalophus callipygus	LC	18.25	H	-0.406046	D	N	1	NNN
M	Cetartiodactyla	Bovidae	Cephalophus dorsalis	LC	20	O	-0.0372206	S	N	1	NNN
M	Cetartiodactyla	Bovidae	Cephalophus harveyi	LC	14.5	H	-0.0392332	S	Y	1	UDZ
M	Cetartiodactyla	Bovidae	Cephalophus leucogaster	LC	12.7	H	0.652507	I	N	2	NNN
M	Cetartiodactyla	Bovidae	Cephalophus nigrifrons	LC	13.9	H	0.154537	S	Y	1	BIF
M	Cetartiodactyla	Bovidae	Cephalophus nigrifrons	LC	13.9	H	-0.262428	U	N	3	NNN
M	Cetartiodactyla	Bovidae	Cephalophus ogilbyi	LC	20	H	-0.0883573	D	Y	1	KRP
M	Cetartiodactyla	Bovidae	Cephalophus silvicultor	LC	72.5	H	-0.267179	D	N	1	BIF
M	Cetartiodactyla	Bovidae	Cephalophus silvicultor	LC	72.5	H	3.44e-16	U	Y	3	KRP
M	Cetartiodactyla	Bovidae	Cephalophus silvicultor	LC	72.5	H	0.0311907	S	N	1	NNN
M	Cetartiodactyla	Bovidae	Cephalophus spadix	EN	56	O	-0.298931	D	Y	1	UDZ
M	Cetartiodactyla	Bovidae	Cephalophus weynsi	LC	2.001	H	0.42504	U	Y	3	BIF
M	Cetartiodactyla	Tragulidae	Hyemoschus aquaticus	LC	188.5	H	-0.197385	U	Y	3	KRP
M	Cetartiodactyla	Tragulidae	Hyemoschus aquaticus	LC	188.5	H	-0.207057	U	N	3	NNN
M	Cetartiodactyla	Suidae	Hylochoerus meinertzhageni	LC	14.936	O	-7.08e-17	U	N	3	NNN
M	Cetartiodactyla	Cervidae	Mazama americana	DD	22.8	H	-0.206038	S	Y	1	CAX
M	Cetartiodactyla	Cervidae	Mazama americana	DD	22.8	H	0.0340987	S	N	1	COU
M	Cetartiodactyla	Cervidae	Mazama americana	DD	22.8	H	0.0161897	S	Y	1	CSN
M	Cetartiodactyla	Cervidae	Mazama americana	DD	22.8	H	-0.120817	D	N	2	YAN
M	Cetartiodactyla	Cervidae	Mazama americana	DD	22.8	H	0.0400491	S	Y	1	YAS
M	Cetartiodactyla	Cervidae	Mazama nemorivaga	LC	0.672	H	-0.0819622	S	Y	1	CAX
M	Cetartiodactyla	Cervidae	Mazama nemorivaga	LC	0.672	H	-0.068488	S	Y	2	CSN
M	Cetartiodactyla	Cervidae	Mazama nemorivaga	LC	0.672	H	0.243513	I	Y	1	YAS
M	Cetartiodactyla	Cervidae	Mazama temama	DD	2.1	H	0.0499034	S	Y	1	BCI
Class	Order	Family	Species	RLS	Mass (kg)	Guild	Slope	Status	Hunted	Case	Site
M	Cetartiodactyla	Cervidae	Mazama temama	DD	2.1	H	0.186411	I	Y	1	VB
M	Cetartiodactyla	Cervidae	Muntiacus montanus	DD	18.939	H	0.576513	I	U	3	BBS
M	Cetartiodactyla	Cervidae	Muntiacus muntjak	LC	14	H	-0.422945	D	Y	1	BBS
M	Cetartiodactyla	Cervidae	Muntiacus muntjak	LC	14	H	-0.513764	D	Y	1	NAK
M	Cetartiodactyla	Cervidae	Muntiacus muntjak	LC	14	H	0.29653	I	Y	2	PSH
M	Cetartiodactyla	Bovidae	Nesotragus moschatus	LC	6.499	H	0.0728168	I	Y	1	UDZ
M	Cetartiodactyla	Cervidae	Odocoileus virginianus	LC	55.509	H	0.0210529	S	Y	1	BCI
M	Cetartiodactyla	Cervidae	Odocoileus virginianus	LC	55.509	H	-0.127894	U	Y	3	CSN
M	Cetartiodactyla	Cervidae	Odocoileus virginianus	LC	55.509	H	0.174932	U	Y	3	VB
M	Cetartiodactyla	Tayassuidae	Pecari tajacu	LC	21.267	O	0.0380505	S	Y	1	BCI
M	Cetartiodactyla	Tayassuidae	Pecari tajacu	LC	21.267	O	-1.36085	D	Y	1	CAX
M	Cetartiodactyla	Tayassuidae	Pecari tajacu	LC	21.267	O	0.196259	S	N	1	COU
M	Cetartiodactyla	Tayassuidae	Pecari tajacu	LC	21.267	O	-0.205393	D	Y	2	CSN
M	Cetartiodactyla	Tayassuidae	Pecari tajacu	LC	21.267	O	0.0310818	S	Y	1	VB
M	Cetartiodactyla	Tayassuidae	Pecari tajacu	LC	21.267	O	-0.214528	S	N	2	YAN
M	Cetartiodactyla	Tayassuidae	Pecari tajacu	LC	21.267	O	0.355413	I	Y	1	YAS
M	Cetartiodactyla	Bovidae	Philantomba monticola	LC	4.6	H	0.493971	I	Y	1	KRP
M	Cetartiodactyla	Bovidae	Philantomba monticola	LC	4.6	H	-1.07637	D	N	1	NNN
M	Cetartiodactyla	Suidae	Potamochoerus larvatus	LC	48.781	O	0.0826583	S	Y	2	BIF
M	Cetartiodactyla	Suidae	Potamochoerus larvatus	LC	48.781	O	0.492856	I	Y	2	RNF
M	Cetartiodactyla	Suidae	Potamochoerus larvatus	LC	48.781	O	0.0611991	S	Y	2	UDZ
M	Cetartiodactyla	Suidae	Potamochoerus porcus	LC	70	O	0.101217	S	Y	2	KRP
M	Cetartiodactyla	Suidae	Potamochoerus porcus	LC	70	O	0.231523	I	N	1	NNN
M	Cetartiodactyla	Cervidae	Rusa unicolor	VU	211.62	H	-0.441225	D	Y	2	BBS
M	Cetartiodactyla	Cervidae	Rusa unicolor	VU	211.62	H	0.0836331	U	Y	3	PSH
M	Cetartiodactyla	Suidae	Sus scrofa	LC	117.286	O	-0.223251	D	Y	1	BBS
M	Cetartiodactyla	Suidae	Sus scrofa	LC	117.286	O	0.0952634	I	Y	2	NAK
M	Cetartiodactyla	Suidae	Sus scrofa	LC	117.286	O	0.554803	I	Y	1	PSH
M	Cetartiodactyla	Bovidae	Syncerus caffer	LC	580.003	H	-0.223988	U	N	3	NNN
Class	Order	Family	Species	RLS	Mass (kg)	Guild	Slope	Status	Hunted	Case	Site
M	Cetartiodactyla	Bovidae	Syncerus caffer	LC	580.003	H	-0.072348	U	Y	3	UDZ
M	Cetartiodactyla	Tayassuidae	Tayassu pecari	VU	32.234	O	0.266414	U	Y	3	CAX
M	Cetartiodactyla	Tayassuidae	Tayassu pecari	VU	32.234	O	-1.67978	D	N	2	COU
M	Cetartiodactyla	Tayassuidae	Tayassu pecari	VU	32.234	O	0.219773	I	Y	2	CSN
M	Cetartiodactyla	Tayassuidae	Tayassu pecari	VU	32.234	O	-0.310982	S	Y	1	YAS
M	Cetartiodactyla	Bovidae	Tragelaphus eurycerus	NT	329.003	H	-0.574395	D	N	3	NNN
M	Cetartiodactyla	Bovidae	Tragelaphus scriptus	LC	43.25	H	0.784054	I	N	3	BIF
M	Cetartiodactyla	Bovidae	Tragelaphus scriptus	LC	43.25	H	0.159287	I	Y	3	UDZ
M	Cetartiodactyla	Bovidae	Tragelaphus spekii	LC	77.999	H	1.41e-16	U	N	3	BIF
M	Cetartiodactyla	Bovidae	Tragelaphus spekii	LC	77.999	H	-7.08e-17	U	N	3	NNN
M	Cetartiodactyla	Tragulidae	Tragulus javanicus	DD	2.25	H	-0.463036	D	Y	2	BBS
M	Cetartiodactyla	Tragulidae	Tragulus javanicus	DD	2.25	H	0.283064	U	U	3	NAK
M	Cetartiodactyla	Tragulidae	Tragulus kanchil	LC	2	H	1.45583	I	U	3	BBS
M	Cetartiodactyla	Tragulidae	Tragulus kanchil	LC	2	H	0.0947913	I	Y	2	NAK
M	Cetartiodactyla	Tragulidae	Tragulus kanchil	LC	2	H	0.0697222	S	Y	2	PSH
M	Cetartiodactyla	Tragulidae	Tragulus napu	LC	4	H	-0.0362232	S	Y	2	BBS
M	Cetartiodactyla	Tragulidae	Tragulus napu	LC	4	H	0.738286	I	U	3	PSH
M	Cingulata	Dasypodidae	Cabassous centralis	DD	3.81	I	-0.229552	U	U	3	BCI
M	Cingulata	Dasypodidae	Cabassous unicinctus	LC	4.8	I	-0.249256	U	Y	3	CAX
M	Cingulata	Dasypodidae	Cabassous unicinctus	LC	4.8	I	0.118654	U	N	3	CSN
M	Cingulata	Dasypodidae	Cabassous unicinctus	LC	4.8	I	0.423216	U	N	3	YAN
M	Cingulata	Dasypodidae	Dasypus kappleri	LC	9.5	H	-0.223128	S	Y	1	CAX
M	Cingulata	Dasypodidae	Dasypus kappleri	LC	9.5	H	0.0990796	S	N	2	COU
M	Cingulata	Dasypodidae	Dasypus kappleri	LC	9.5	H	-0.360038	D	Y	2	CSN
M	Cingulata	Dasypodidae	Dasypus kappleri	LC	9.5	H	-0.438285	D	N	3	YAN
M	Cingulata	Dasypodidae	Dasypus kappleri	LC	9.5	H	0.306021	I	U	2	YAS
M	Cingulata	Dasypodidae	Dasypus novemcinctus	LC	4.204	H	-0.0630289	S	U	1	BCI
M	Cingulata	Dasypodidae	Dasypus novemcinctus	LC	4.204	H	0.111761	S	Y	1	CAX
M	Cingulata	Dasypodidae	Dasypus novemcinctus	LC	4.204	H	0.022364	S	N	2	COU
Class	Order	Family	Species	RLS	Mass (kg)	Guild	Slope	Status	Hunted	Case	Site
M	Cingulata	Dasypodidae	Dasypus novemcinctus	LC	4.204	H	0.115616	I	Y	1	CSN
M	Cingulata	Dasypodidae	Dasypus novemcinctus	LC	4.204	H	-0.224964	D	Y	1	VB
M	Cingulata	Dasypodidae	Dasypus novemcinctus	LC	4.204	H	0.155385	S	N	1	YAN
M	Cingulata	Dasypodidae	Dasypus novemcinctus	LC	4.204	H	0.0906145	S	U	1	YAS
M	Cingulata	Dasypodidae	Priodontes maximus	VU	45.36	I	0.0462024	U	N	3	CAX
M	Cingulata	Dasypodidae	Priodontes maximus	VU	45.36	I	-0.0672888	S	N	2	COU
M	Cingulata	Dasypodidae	Priodontes maximus	VU	45.36	I	-0.144495	D	Y	2	CSN
M	Cingulata	Dasypodidae	Priodontes maximus	VU	45.36	I	0.230862	U	Y	3	YAS
M	Didelphimorphia	Didelphidae	Didelphis marsupialis	LC	1.091	O	-0.00692599	S	U	1	BCI
M	Didelphimorphia	Didelphidae	Didelphis marsupialis	LC	1.091	O	0.0136079	S	N	2	CAX
M	Didelphimorphia	Didelphidae	Didelphis marsupialis	LC	1.091	O	-0.895449	D	N	1	COU
M	Didelphimorphia	Didelphidae	Didelphis marsupialis	LC	1.091	O	0.031038	S	N	1	CSN
M	Didelphimorphia	Didelphidae	Didelphis marsupialis	LC	1.091	O	-0.196232	D	N	3	VB
M	Didelphimorphia	Didelphidae	Didelphis marsupialis	LC	1.091	O	0.260433	I	N	3	YAN
M	Didelphimorphia	Didelphidae	Didelphis marsupialis	LC	1.091	O	0.559511	I	U	3	YAS
M	Didelphimorphia	Didelphidae	Metachirus nudicaudatus	LC	0.375	O	0.017026	S	U	2	BCI
M	Didelphimorphia	Didelphidae	Metachirus nudicaudatus	LC	0.375	O	0.0771256	S	N	2	CAX
M	Didelphimorphia	Didelphidae	Metachirus nudicaudatus	LC	0.375	O	0.0417132	S	N	2	CSN
M	Didelphimorphia	Didelphidae	Metachirus nudicaudatus	LC	0.375	O	-0.0972101	U	N	3	VB
M	Didelphimorphia	Didelphidae	Metachirus nudicaudatus	LC	0.375	O	0.135711	U	N	3	YAN
M	Didelphimorphia	Didelphidae	Metachirus nudicaudatus	LC	0.375	O	0.17809	U	U	3	YAS
M	Didelphimorphia	Didelphidae	Philander andersoni	LC	0.325	O	-0.42504	U	U	3	YAS
M	Didelphimorphia	Didelphidae	Philander opossum	LC	0.421	O	0.172184	U	U	3	BCI
M	Didelphimorphia	Didelphidae	Philander opossum	LC	0.421	O	0.468664	I	N	2	COU
M	Didelphimorphia	Didelphidae	Philander opossum	LC	0.421	O	-0.236604	D	N	2	CSN
M	Didelphimorphia	Didelphidae	Philander opossum	LC	0.421	O	0.0481385	U	N	3	VB
M	Eulipotyphla	Erinaceidae	Echinosorex gymnura	LC	0.957	I	-0.028104	U	N	3	BBS
M	Eulipotyphla	Erinaceidae	Echinosorex gymnura	LC	0.957	I	-0.391975	U	U	3	PSH
M	Lagomorpha	Leporidae	Sylvilagus brasiliensis	LC	0.95	H	0	U	U	3	BCI
Class	Order	Family	Species	RLS	Mass (kg)	Guild	Slope	Status	Hunted	Case	Site
M	Lagomorpha	Leporidae	Sylvilagus brasiliensis	LC	0.95	H	-0.234246	U	N	3	COU
M	Lagomorpha	Leporidae	Sylvilagus brasiliensis	LC	0.95	H	-0.430611	D	U	3	YAS
M	Macroscelidea	Macroscelididae	Petrodromus tetradactylus	LC	0.188	I	-0.0136824	U	U	3	UDZ
M	Macroscelidea	Macroscelididae	Rhynchocyon cirnei	NT	0.49	I	-0.102551	U	U	3	UDZ
M	Macroscelidea	Macroscelididae	Rhynchocyon udzungwensis	VU	0.75	I	-0.0133991	S	U	1	UDZ
M	Perissodactyla	Tapiridae	Tapirus bairdii	EN	225	H	-5.57e-17	U	U	3	BCI
M	Perissodactyla	Tapiridae	Tapirus bairdii	EN	225	H	-0.13714	D	U	1	VB
M	Perissodactyla	Tapiridae	Tapirus indicus	EN	296.25	H	-0.0571097	S	Y	2	BBS
M	Perissodactyla	Tapiridae	Tapirus indicus	EN	296.25	H	0.917837	I	N	2	PSH
M	Perissodactyla	Tapiridae	Tapirus terrestris	VU	207.501	H	0.100515	S	Y	2	CAX
M	Perissodactyla	Tapiridae	Tapirus terrestris	VU	207.501	H	0.347585	I	N	1	COU
M	Perissodactyla	Tapiridae	Tapirus terrestris	VU	207.501	H	-0.0286169	S	Y	1	CSN
M	Perissodactyla	Tapiridae	Tapirus terrestris	VU	207.501	H	-0.33555	D	N	2	YAN
M	Perissodactyla	Tapiridae	Tapirus terrestris	VU	207.501	H	0.29982	I	Y	1	YAS
M	Pholidota	Manidae	Manis javanica	EN	5.15	I	-0.241544	U	Y	3	BBS
M	Pholidota	Manidae	Manis javanica	EN	5.15	I	0.127564	U	Y	3	NAK
M	Pholidota	Manidae	Manis javanica	EN	5.15	I	-0.121831	U	Y	3	PSH
M	Pholidota	Manidae	Phataginus tricuspis	NT	1.8	I	-0.135711	U	N	3	BIF
M	Pholidota	Manidae	Phataginus tricuspis	NT	1.8	I	-0.590828	D	Y	2	KRP
M	Pholidota	Manidae	Phataginus tricuspis	NT	1.8	I	0.323578	I	N	3	NNN
M	Pholidota	Manidae	Smutsia gigantea	NT	12.5	I	0.28995	I	N	3	NNN
M	Pilosa	Myrmecophagidae	Myrmecophaga tridactyla	VU	22.333	I	-0.300314	S	Y	2	CAX
M	Pilosa	Myrmecophagidae	Myrmecophaga tridactyla	VU	22.333	I	-0.302852	D	N	2	COU
M	Pilosa	Myrmecophagidae	Myrmecophaga tridactyla	VU	22.333	I	-0.316293	D	Y	2	CSN
M	Pilosa	Myrmecophagidae	Myrmecophaga tridactyla	VU	22.333	I	-0.139244	U	N	3	YAN
M	Pilosa	Myrmecophagidae	Myrmecophaga tridactyla	VU	22.333	I	-0.0248498	S	Y	2	YAS
M	Pilosa	Myrmecophagidae	Tamandua mexicana	LC	4.21	I	-0.0621633	S	U	2	BCI
M	Pilosa	Myrmecophagidae	Tamandua mexicana	LC	4.21	I	-0.156957	D	N	3	VB
M	Pilosa	Myrmecophagidae	Tamandua tetradactyla	LC	5.515	I	0.0162838	S	Y	2	CAX
Class	Order	Family	Species	RLS	Mass (kg)	Guild	Slope	Status	Hunted	Case	Site
M	Pilosa	Myrmecophagidae	Tamandua tetradactyla	LC	5.515	I	-0.209323	U	N	3	COU
M	Pilosa	Myrmecophagidae	Tamandua tetradactyla	LC	5.515	I	-0.0467594	U	Y	3	CSN
M	Pilosa	Myrmecophagidae	Tamandua tetradactyla	LC	5.515	I	0.301472	U	N	3	YAN
M	Pilosa	Myrmecophagidae	Tamandua tetradactyla	LC	5.515	I	-0.0208764	U	U	3	YAS
M	Primates	Cercopithecidae	Cercocebus agilis	LC	8	O	-0.399666	D	N	3	NNN
M	Primates	Cercopithecidae	Cercocebus sanjei	EN	8	O	0.0499642	S	U	1	UDZ
M	Primates	Cercopithecidae	Cercocebus torquatus	VU	7.75	O	-0.374788	S	Y	2	KRP
M	Primates	Cercopithecidae	Cercopithecus lhoesti	VU	5.375	O	0.210591	S	N	1	BIF
M	Primates	Cercopithecidae	Cercopithecus mitis	LC	5	O	0.249256	U	N	3	BIF
M	Primates	Cercopithecidae	Cercopithecus mitis	LC	5	O	0.071223	S	Y	2	UDZ
M	Primates	Cercopithecidae	Cercopithecus nictitans	LC	5.41	O	-0.658484	U	Y	3	KRP
M	Primates	Cercopithecidae	Cercopithecus nictitans	LC	5.41	O	-3.75e-16	U	N	3	NNN
M	Primates	Lemuridae	Eulemur rufifrons	NT	0.3	H	-0.353555	D	N	3	RNF
M	Primates	Hominidae	Gorilla beringei	EN	124.251	H	-0.161786	U	N	3	BIF
M	Primates	Hominidae	Gorilla gorilla	CR	180	H	-0.354175	D	N	1	NNN
M	Primates	Cercopithecidae	Macaca arctoides	VU	5	O	0.0852945	U	Y	3	NAK
M	Primates	Cercopithecidae	Macaca assamensis	NT	12	O	-0.262428	U	Y	3	NAK
M	Primates	Cercopithecidae	Macaca fascicularis	LC	4.75	O	-0.25884	U	N	3	BBS
M	Primates	Cercopithecidae	Macaca fascicularis	LC	4.75	O	-0.0192364	U	Y	3	PSH
M	Primates	Cercopithecidae	Macaca leonina	VU	6.093	O	-0.0749232	S	Y	2	NAK
M	Primates	Cercopithecidae	Macaca nemestrina	VU	6.5	O	-0.834418	D	N	1	BBS
M	Primates	Cercopithecidae	Macaca nemestrina	VU	6.5	O	-0.25472	S	Y	1	PSH
M	Primates	Cercopithecidae	Mandrillus leucophaeus	EN	15	O	0.0682306	S	Y	2	KRP
M	Primates	Hominidae	Pan troglodytes	EN	45	O	0.0474177	S	N	2	BIF
M	Primates	Hominidae	Pan troglodytes	EN	45	O	-0.10014	S	N	1	NNN
M	Primates	Cercopithecidae	Papio anubis	LC	21.25	O	-0.129917	D	N	2	BIF
M	Primates	Cercopithecidae	Papio cynocephalus	LC	18.4	O	-0.179432	U	Y	3	UDZ
M	Primates	Cercopithecidae	Presbytis siamensis	NT	6.6	H	-0.423216	U	Y	3	PSH
M	Proboscidea	Elephantidae	Elephas maximus	EN	2720	H	0.281891	I	Y	3	BBS
Class	Order	Family	Species	RLS	Mass (kg)	Guild	Slope	Status	Hunted	Case	Site
M	Proboscidea	Elephantidae	Loxodonta africana	VU	3940.03	H	0.738286	I	N	3	BIF
M	Proboscidea	Elephantidae	Loxodonta africana	VU	3940.03	H	0.234173	U	Y	3	KRP
M	Proboscidea	Elephantidae	Loxodonta africana	VU	3940.03	H	-0.329678	D	N	1	NNN
M	Proboscidea	Elephantidae	Loxodonta africana	VU	3940.03	H	0.020157	S	Y	2	UDZ
M	Rodentia	Hystricidae	Atherurus africanus	LC	1.934	O	-0.669176	D	N	3	BIF
M	Rodentia	Hystricidae	Atherurus africanus	LC	1.934	O	-0.217887	D	Y	1	KRP
M	Rodentia	Hystricidae	Atherurus africanus	LC	1.934	O	-0.0151556	S	N	2	NNN
M	Rodentia	Hystricidae	Atherurus macrourus	LC	2	O	0.0874142	S	Y	1	NAK
M	Rodentia	Hystricidae	Atherurus macrourus	LC	2	O	-0.0186349	S	Y	2	PSH
M	Rodentia	Nesomyidae	Cricetomys emini	LC	1.3	O	1.24385	I	N	3	BIF
M	Rodentia	Nesomyidae	Cricetomys emini	LC	1.3	O	-1.25908	S	Y	1	KRP
M	Rodentia	Nesomyidae	Cricetomys emini	LC	1.3	O	1.09642	I	N	2	NNN
M	Rodentia	Nesomyidae	Cricetomys gambianus	LC	1.285	O	0.268612	I	N	2	BIF
M	Rodentia	Nesomyidae	Cricetomys gambianus	LC	1.285	O	-0.324768	D	N	2	NNN
M	Rodentia	Nesomyidae	Cricetomys gambianus	LC	1.285	O	0.133996	I	Y	1	UDZ
M	Rodentia	Cuniculidae	Cuniculus paca	LC	8	H	0.227954	I	Y	1	BCI
M	Rodentia	Cuniculidae	Cuniculus paca	LC	8	H	0.0868326	S	Y	1	CAX
M	Rodentia	Cuniculidae	Cuniculus paca	LC	8	H	0.251934	I	N	1	COU
M	Rodentia	Cuniculidae	Cuniculus paca	LC	8	H	0.080756	I	Y	1	CSN
M	Rodentia	Cuniculidae	Cuniculus paca	LC	8	H	-0.27836	D	Y	1	VB
M	Rodentia	Cuniculidae	Cuniculus paca	LC	8	H	0.0253218	S	N	1	YAN
M	Rodentia	Cuniculidae	Cuniculus paca	LC	8	H	0.262193	I	Y	1	YAS
M	Rodentia	Dasyproctidae	Dasyprocta fuliginosa	LC	3.5	H	0.135454	I	N	1	YAN
M	Rodentia	Dasyproctidae	Dasyprocta fuliginosa	LC	3.5	H	0.0385493	S	Y	1	YAS
M	Rodentia	Dasyproctidae	Dasyprocta leporina	LC	3.02	H	-0.417196	D	Y	1	CAX
M	Rodentia	Dasyproctidae	Dasyprocta leporina	LC	3.02	H	-0.0347126	S	Y	1	CSN
M	Rodentia	Dasyproctidae	Dasyprocta punctata	LC	2.675	H	-0.241544	D	Y	1	BCI
M	Rodentia	Dasyproctidae	Dasyprocta punctata	LC	2.675	H	0.179495	I	N	1	COU
M	Rodentia	Dasyproctidae	Dasyprocta punctata	LC	2.675	H	-0.191181	D	Y	1	VB
Class	Order	Family	Species	RLS	Mass (kg)	Guild	Slope	Status	Hunted	Case	Site
M	Rodentia	Sciuridae	Funisciurus anerythrus	LC	0.286	H	-0.467757	D	U	2	KRP
M	Rodentia	Sciuridae	Funisciurus lemniscatus	LC	0.25	H	-1.10961	D	N	3	NNN
M	Rodentia	Sciuridae	Funisciurus leucogenys	LC	0.297	H	-0.102572	S	U	1	KRP
M	Rodentia	Sciuridae	Funisciurus pyrropus	LC	3.2	H	-1.09177	D	U	2	KRP
M	Rodentia	Sciuridae	Funisciurus pyrropus	LC	3.2	H	-0.345176	U	N	3	NNN
M	Rodentia	Echimyidae	Hoplomys gymnurus	LC	0.24	O	0.177669	I	U	3	BCI
M	Rodentia	Caviidae	Hydrochoerus hydrochaeris	LC	48.145	H	-0.205756	U	N	3	COU
M	Rodentia	Caviidae	Hydrochoerus isthmius	DD	10.85	H	-0.262428	U	Y	3	BCI
M	Rodentia	Hystricidae	Hystrix africaeaustralis	LC	8	O	-0.294262	D	Y	3	UDZ
M	Rodentia	Hystricidae	Hystrix brachyura	LC	8	O	0.0200401	S	Y	1	BBS
M	Rodentia	Hystricidae	Hystrix brachyura	LC	8	O	0.232699	I	Y	3	NAK
M	Rodentia	Hystricidae	Hystrix brachyura	LC	8	O	0.101139	S	Y	2	PSH
M	Rodentia	Sciuridae	Lariscus insignis	LC	0.2	O	0.0860281	U	N	3	BBS
M	Rodentia	Sciuridae	Lariscus insignis	LC	0.2	O	-0.625481	D	Y	3	PSH
M	Rodentia	Muridae	Leopoldamys sabanus	LC	0.391	I	-0.17043	U	Y	3	NAK
M	Rodentia	Muridae	Leopoldamys sabanus	LC	0.391	I	1.01636	I	U	1	PSH
M	Rodentia	Dasyproctidae	Myoprocta acouchy	LC	0.6	H	-0.0819378	D	Y	1	CSN
M	Rodentia	Dasyproctidae	Myoprocta pratti	LC	1.88	H	0.270724	I	N	1	COU
M	Rodentia	Dasyproctidae	Myoprocta pratti	LC	1.88	H	-0.339013	D	Y	1	YAS
M	Rodentia	Nesomyidae	Nesomys rufus	LC	0.163	H	-0.495906	D	N	1	RNF
M	Rodentia	Sciuridae	Paraxerus vexillarius	NT	0.675	H	-0.0362205	S	U	1	UDZ
M	Rodentia	Echimyidae	Proechimys brevicauda	LC	0.285	O	1.0756	I	N	1	COU
M	Rodentia	Echimyidae	Proechimys cuvieri	LC	0.33	O	0.118654	U	N	3	CSN
M	Rodentia	Echimyidae	Proechimys guyannensis	LC	0.225	O	-0.116981	D	N	2	CSN
M	Rodentia	Echimyidae	Proechimys semispinosus	LC	0.361	O	-0.256822	D	U	1	BCI
M	Rodentia	Echimyidae	Proechimys semispinosus	LC	0.361	O	-0.482272	D	N	3	VB
M	Rodentia	Sciuridae	Protoxerus stangeri	LC	0.592	H	0.161438	I	N	1	NNN
M	Rodentia	Muridae	Rattus rattus	LC	0.28	O	0.220386	I	N	2	RNF
M	Rodentia	Sciuridae	Rhinosciurus laticaudatus	NT	0.221	H	0.135711	U	U	3	PSH
Class	Order	Family	Species	RLS	Mass (kg)	Guild	Slope	Status	Hunted	Case	Site
M	Rodentia	Spalacidae	Rhizomys sumatrensis	LC	0.25	H	-0.805951	U	Y	3	PSH
M	Rodentia	Sciuridae	Sciurus granatensis	LC	0.25	H	0.0961472	I	Y	2	BCI
M	Rodentia	Sciuridae	Sciurus granatensis	LC	0.25	H	-0.130928	U	N	3	VB
M	Rodentia	Sciuridae	Sciurus ignitus	DD	0.19	H	-0.122452	S	N	2	COU
M	Rodentia	Sciuridae	Sciurus igniventris	LC	0.7	H	0.135711	U	N	3	COU
M	Rodentia	Sciuridae	Sciurus igniventris	LC	0.7	H	-0.419973	D	Y	1	YAS
M	Rodentia	Sciuridae	Sciurus spadiceus	LC	0.403	H	0.354204	I	N	3	COU
M	Rodentia	Sciuridae	Sciurus spadiceus	LC	0.403	H	0.50774	I	N	2	YAN
M	Rodentia	Sciuridae	Sundasciurus hippurus	NT	0.5	H	-0.805951	U	Y	3	PSH
M	Rodentia	Thryonomyidae	Thryonomys gregorianus	LC	2.707	H	0.135711	U	N	3	BIF
M	Rodentia	Thryonomyidae	Thryonomys swinderianus	LC	4.06	H	-0.42504	U	N	3	BIF
M	Rodentia	Thryonomyidae	Thryonomys swinderianus	LC	4.06	H	0.658484	U	Y	3	KRP
M	Rodentia	Thryonomyidae	Thryonomys swinderianus	LC	4.06	H	0.127564	U	N	3	NNN
M	Rodentia	Thryonomyidae	Thryonomys swinderianus	LC	4.06	H	0.180477	U	Y	3	UDZ
M	Rodentia	Hystricidae	Trichys fasciculata	LC	1.75	O	0.207057	U	N	3	BBS
M	Scandentia	Tupaiidae	Tupaia glis	LC	0.159	O	-0.441313	D	Y	2	PSH
M	Scandentia	Tupaiidae	Tupaia tana	LC	0.198	I	-0.222554	D	N	3	BBS
M	Tubulidentata	Orycteropodidae	Orycteropus afer	LC	52.35	I	0.134523	U	N	3	NNN

## Sheet: Sheet1
Class	Order	Family	Species	RLS	Mass	Guild	Slope	Status	Hunted	Case	Site
A	Ciconiiformes	Threskiornithidae	Lophotibis cristata	NT	0.85	O	0.0536186	S	Y	2	RNF
A	Columbiformes	Columbidae	Aplopelia larvata	LC	0.116	H	0.111636	I	Y	2	UDZ
A	Columbiformes	Columbidae	Chalcophaps indica	LC	0.107	H	-6.35e-16	U	N	3	BBS
A	Columbiformes	Columbidae	Chalcophaps indica	LC	0.107	H	0.283064	U	U	3	NAK
A	Columbiformes	Columbidae	Chalcophaps indica	LC	0.107	H	-0.230978	U	U	3	PSH
A	Columbiformes	Columbidae	Geotrygon frenata	LC	0.305	O	2.86e-16	U	N	3	YAN
A	Columbiformes	Columbidae	Geotrygon montana	LC	0.28	O	-0.325403	D	U	2	BCI
A	Columbiformes	Columbidae	Geotrygon montana	LC	0.28	O	0.205756	U	N	3	CAX
A	Columbiformes	Columbidae	Geotrygon montana	LC	0.28	O	-0.0421637	U	N	3	COU
A	Columbiformes	Columbidae	Geotrygon montana	LC	0.28	O	-0.270451	D	U	3	CSN
A	Columbiformes	Columbidae	Geotrygon montana	LC	0.28	O	-0.432848	D	U	2	YAS
A	Columbiformes	Columbidae	Geotrygon violacea	LC	0.19	O	-0.42688	U	N	3	COU
A	Columbiformes	Columbidae	Geotrygon violacea	LC	0.19	O	-0.686376	D	U	3	CSN
A	Columbiformes	Columbidae	Leptotila cassini	LC	0.156	O	-0.256406	D	U	2	BCI
A	Columbiformes	Columbidae	Leptotila rufaxilla	LC	0.155	O	0.155447	I	N	2	COU
A	Columbiformes	Columbidae	Leptotila rufaxilla	LC	0.155	O	0.172728	I	U	2	CSN
A	Columbiformes	Columbidae	Leptotila rufaxilla	LC	0.155	O	-0.25472	U	Y	3	YAS
A	Columbiformes	Columbidae	Leptotila verreauxi	LC	0.155	O	-0.173974	U	U	3	BCI
A	Columbiformes	Columbidae	Turtur brehmeri	LC	0.113	O	-0.484534	D	N	2	KRP
A	Columbiformes	Columbidae	Turtur brehmeri	LC	0.113	O	0.190109	U	N	3	NNN
A	Coraciiformes	Momotidae	Baryphthengus martii	LC	0.195	O	-0.294086	U	U	3	YAS
A	Coraciiformes	Brachypteraciidae	Brachypteracias squamiger	VU	0.17	I	0.103747	U	Y	3	RNF
A	Cuculiformes	Cuculidae	Coua reynaudii	LC	0.153	O	-0.253968	D	Y	3	RNF
A	Cuculiformes	Cuculidae	Neomorphus geoffroyi	LC	0.35	O	-0.255917	U	U	3	BCI
A	Cuculiformes	Cuculidae	Neomorphus geoffroyi	LC	0.35	O	-0.038125	U	N	3	COU
A	Cuculiformes	Cuculidae	Neomorphus geoffroyi	LC	0.35	O	0.686013	I	N	3	YAN
A	Cuculiformes	Cuculidae	Neomorphus geoffroyi	LC	0.35	O	-0.249256	U	U	3	YAS
A	Galliformes	Numididae	Agelastes niger	LC	1.15	O	-0.350236	S	U	1	KRP
A	Galliformes	Numididae	Agelastes niger	LC	1.15	O	0.0709683	S	N	2	NNN
A	Galliformes	Phasianidae	Arborophila chloropus	LC	0.27	O	0.127564	U	Y	3	NAK
A	Galliformes	Phasianidae	Argusianus argus	NT	2.38	O	0.100289	I	N	1	BBS
A	Galliformes	Phasianidae	Argusianus argus	NT	2.38	O	-0.362827	D	Y	3	PSH
A	Galliformes	Cracidae	Crax alector	VU	3.95	O	0.0704736	S	Y	1	CSN
A	Galliformes	Cracidae	Crax rubra	VU	3.95	O	0.106894	S	Y	2	BCI
A	Galliformes	Cracidae	Crax rubra	VU	3.95	O	-0.137244	D	Y	2	VB
A	Galliformes	Phasianidae	Francolinus lathami	LC	0.269	H	0.114196	S	N	2	KRP
A	Galliformes	Phasianidae	Francolinus lathami	LC	0.269	H	0.120443	I	N	2	NNN
A	Galliformes	Phasianidae	Francolinus nobilis	LC	0.757	H	0.219626	I	Y	2	BIF
A	Galliformes	Phasianidae	Francolinus pintadeanus	LC	0.34	H	-0.406046	U	Y	3	NAK
A	Galliformes	Phasianidae	Francolinus squamatus	LC	0.472	H	0.156016	U	Y	3	UDZ
A	Galliformes	Phasianidae	Gallus gallus	LC	0.914	O	1.36e-16	U	N	3	BBS
A	Galliformes	Phasianidae	Gallus gallus	LC	0.914	O	-0.317938	U	Y	3	NAK
A	Galliformes	Phasianidae	Gallus gallus	LC	0.914	O	-0.0324467	U	Y	3	PSH
A	Galliformes	Numididae	Guttera plumifera	LC	1.2	O	-0.147586	D	N	2	NNN
A	Galliformes	Numididae	Guttera pucherani	LC	1.2	O	0.0253273	U	Y	3	BIF
A	Galliformes	Numididae	Guttera pucherani	LC	1.2	O	0.17485	I	Y	1	UDZ
A	Galliformes	Phasianidae	Lophura diardi	LC	1.041	O	-0.039976	S	Y	2	NAK
A	Galliformes	Phasianidae	Lophura ignita	NT	1.815	O	0.223632	U	U	3	PSH
A	Galliformes	Phasianidae	Lophura nycthemera	LC	1.358	O	-0.128844	U	Y	3	NAK
A	Galliformes	Cracidae	Mitu salvini	LC	3.1	O	0.266248	I	Y	2	YAS
A	Galliformes	Cracidae	Mitu tuberosum	LC	3.06	O	-0.256641	D	Y	2	CAX
A	Galliformes	Cracidae	Mitu tuberosum	LC	3.06	O	0.260553	I	N	1	COU
A	Galliformes	Cracidae	Mitu tuberosum	LC	3.06	O	0.119589	S	N	1	YAN
A	Galliformes	Cracidae	Nothocrax urumutum	LC	1.7	H	-0.00686212	S	Y	2	YAS
A	Galliformes	Numididae	Numida meleagris	LC	1.375	O	0	U	Y	3	RNF
A	Galliformes	Odontophoridae	Odontophorus gujanensis	NT	0.28	O	-0.411864	U	U	3	BCI
A	Galliformes	Odontophoridae	Odontophorus gujanensis	NT	0.28	O	-0.012263	U	U	3	CSN
A	Galliformes	Odontophoridae	Odontophorus gujanensis	NT	0.28	O	-0.0216381	S	Y	2	YAS
A	Galliformes	Odontophoridae	Odontophorus leucolaemus	LC	0.275	O	-0.0970041	U	N	3	VB
A	Galliformes	Odontophoridae	Odontophorus stellatus	LC	0.295	O	0.154511	S	N	2	COU
A	Galliformes	Cracidae	Penelope jacquacu	LC	1.46	H	-0.294543	D	N	3	COU
A	Galliformes	Cracidae	Penelope jacquacu	LC	1.46	H	-0.329825	D	N	3	CSN
A	Galliformes	Cracidae	Penelope jacquacu	LC	1.46	H	0.246524	I	N	3	YAN
A	Galliformes	Cracidae	Penelope jacquacu	LC	1.46	H	0.29216	S	Y	2	YAS
A	Galliformes	Cracidae	Penelope pileata	VU	1.26	H	0.0589149	U	Y	3	CAX
A	Galliformes	Cracidae	Penelope purpurascens	LC	1.75	H	0.147603	U	Y	3	BCI
A	Galliformes	Cracidae	Penelope purpurascens	LC	1.75	H	-0.1791	D	Y	3	VB
A	Galliformes	Cracidae	Penelope superciliaris	LC	1.075	H	-0.854773	D	Y	3	CAX
A	Galliformes	Phasianidae	Polyplectron bicalcaratum	LC	0.737	O	-0.493544	D	Y	3	NAK
A	Galliformes	Phasianidae	Rollulus rouloul	NT	0.217	O	0.262428	I	N	3	BBS
A	Gruiformes	Rallidae	Aramides cajaneus	LC	0.397	O	-0.303699	U	U	3	BCI
A	Gruiformes	Rallidae	Aramides cajaneus	LC	0.397	O	0.0874387	U	N	3	COU
A	Gruiformes	Rallidae	Aramides cajaneus	LC	0.397	O	-0.209612	U	N	3	CSN
A	Gruiformes	Rallidae	Canirallus kioloides	LC	0.269	O	-0.254344	D	N	3	RNF
A	Gruiformes	Rallidae	Canirallus oculeus	LC	0.277	O	-0.224688	U	N	3	KRP
A	Gruiformes	Rallidae	Himantornis haematopus	LC	0.39	O	-1.34257	D	N	1	KRP
A	Gruiformes	Psophiidae	Psophia crepitans	LC	1.3	O	0.0638085	S	Y	1	CSN
A	Gruiformes	Psophiidae	Psophia crepitans	LC	1.3	O	0.193323	S	Y	1	YAS
A	Gruiformes	Psophiidae	Psophia leucoptera	LC	1.25	O	-0.0293086	S	N	1	COU
A	Gruiformes	Psophiidae	Psophia viridis	EN	1.1	O	0.217553	S	Y	1	CAX
A	Passeriformes	Picathartidae	Picathartes oreas	VU	0.225	O	-0.261367	U	U	3	KRP
A	Tinamiformes	Tinamidae	Crypturellus bartletti	LC	0.241	O	0.372053	I	N	2	COU
A	Tinamiformes	Tinamidae	Crypturellus bartletti	LC	0.241	O	-0.205756	U	U	3	YAS
A	Tinamiformes	Tinamidae	Crypturellus cinereus	LC	0.575	O	-0.321099	D	N	3	COU
A	Tinamiformes	Tinamidae	Crypturellus cinereus	LC	0.575	O	-0.0318832	U	Y	3	CSN
A	Tinamiformes	Tinamidae	Crypturellus erythropus	LC	0.384	O	0.118654	U	Y	3	CSN
A	Tinamiformes	Tinamidae	Crypturellus soui	LC	0.22	O	0.17043	U	U	3	BCI
A	Tinamiformes	Tinamidae	Crypturellus soui	LC	0.22	O	0.390754	I	N	2	COU
A	Tinamiformes	Tinamidae	Crypturellus soui	LC	0.22	O	-0.06844	U	Y	3	CSN
A	Tinamiformes	Tinamidae	Crypturellus soui	LC	0.22	O	0.135711	U	N	3	YAN
A	Tinamiformes	Tinamidae	Crypturellus soui	LC	0.22	O	-0.286699	D	U	3	YAS
A	Tinamiformes	Tinamidae	Crypturellus strigulosus	LC	0.421	O	-0.428737	U	Y	3	CAX
A	Tinamiformes	Tinamidae	Crypturellus undulatus	LC	0.3	O	-0.216847	D	N	3	COU
A	Tinamiformes	Tinamidae	Crypturellus undulatus	LC	0.3	O	-0.205756	U	U	3	YAS
A	Tinamiformes	Tinamidae	Crypturellus variegatus	LC	0.384	O	-0.0963207	U	Y	3	CAX
A	Tinamiformes	Tinamidae	Crypturellus variegatus	LC	0.384	O	-0.103747	U	N	3	COU
A	Tinamiformes	Tinamidae	Crypturellus variegatus	LC	0.384	O	0.132713	I	Y	2	CSN
A	Tinamiformes	Tinamidae	Crypturellus variegatus	LC	0.384	O	-0.227804	S	U	2	YAS
A	Tinamiformes	Tinamidae	Nothocercus bonapartei	LC	0.925	O	0.0669845	U	N	3	VB
A	Tinamiformes	Tinamidae	Tinamus guttatus	NT	0.689	O	-0.902304	D	Y	3	CAX
A	Tinamiformes	Tinamidae	Tinamus guttatus	NT	0.689	O	0.0589149	U	N	3	COU
A	Tinamiformes	Tinamidae	Tinamus guttatus	NT	0.689	O	-0.318739	U	N	3	YAN
A	Tinamiformes	Tinamidae	Tinamus guttatus	NT	0.689	O	-0.17809	U	U	3	YAS
A	Tinamiformes	Tinamidae	Tinamus major	NT	1.1	O	-0.294365	D	Y	1	BCI
A	Tinamiformes	Tinamidae	Tinamus major	NT	1.1	O	0.301472	U	Y	3	CAX
A	Tinamiformes	Tinamidae	Tinamus major	NT	1.1	O	0.203455	I	N	2	COU
A	Tinamiformes	Tinamidae	Tinamus major	NT	1.1	O	0.0800431	I	Y	1	CSN
A	Tinamiformes	Tinamidae	Tinamus major	NT	1.1	O	-0.43186	D	Y	3	VB
A	Tinamiformes	Tinamidae	Tinamus major	NT	1.1	O	0.430611	U	N	3	YAN
A	Tinamiformes	Tinamidae	Tinamus major	NT	1.1	O	-0.361606	D	Y	1	YAS
A	Tinamiformes	Tinamidae	Tinamus tao	VU	1.674	O	-0.44223	D	Y	3	CAX
A	Tinamiformes	Tinamidae	Tinamus tao	VU	1.674	O	0.225711	I	N	2	COU
A	Tinamiformes	Tinamidae	Tinamus tao	VU	1.674	O	-0.467496	D	N	2	YAN
M	Afrosoricida	Tenrecidae	Hemicentetes nigriceps	LC	100	C	-0.854773	D	Y	3	RNF
M	Afrosoricida	Tenrecidae	Hemicentetes semispinosus	LC	0.138	C	0.428737	U	Y	3	RNF
M	Afrosoricida	Tenrecidae	Setifer setosus	LC	0.213	I	0.234246	I	Y	3	RNF
M	Afrosoricida	Tenrecidae	Tenrec ecaudatus	LC	0.868	O	0.042178	S	Y	2	RNF
M	Carnivora	Viverridae	Arctictis binturong	VU	13	C	-0.127564	U	N	3	BBS
M	Carnivora	Viverridae	Arctictis binturong	VU	13	C	0.383629	I	Y	3	NAK
M	Carnivora	Viverridae	Arctictis binturong	VU	13	C	-0.632296	D	U	3	PSH
M	Carnivora	Mustelidae	Arctonyx collaris	NT	6.356	C	-0.0852945	U	Y	3	NAK
M	Carnivora	Canidae	Atelocynus microtis	NT	7.75	C	-0.428737	U	N	3	CAX
M	Carnivora	Canidae	Atelocynus microtis	NT	7.75	C	-0.858389	D	N	3	COU
M	Carnivora	Canidae	Atelocynus microtis	NT	7.75	C	0.423216	U	N	3	YAN
M	Carnivora	Canidae	Atelocynus microtis	NT	7.75	C	0.121929	S	U	2	YAS
M	Carnivora	Herpestidae	Atilax paludinosus	LC	3.3	C	-0.789439	U	N	3	BIF
M	Carnivora	Herpestidae	Atilax paludinosus	LC	3.3	C	1.25908	I	Y	3	KRP
M	Carnivora	Herpestidae	Atilax paludinosus	LC	3.3	C	0.414157	I	N	2	NNN
M	Carnivora	Herpestidae	Atilax paludinosus	LC	3.3	C	0.0166014	U	U	3	UDZ
M	Carnivora	Herpestidae	Bdeogale crassicauda	LC	1.55	C	0.0303841	S	U	1	UDZ
M	Carnivora	Herpestidae	Bdeogale nigripes	LC	2.5	C	-0.322554	U	Y	3	KRP
M	Carnivora	Herpestidae	Bdeogale nigripes	LC	2.5	C	0.193648	I	N	2	NNN
M	Carnivora	Canidae	Canis adustus	LC	10.25	C	-0.161786	U	Y	3	BIF
M	Carnivora	Canidae	Canis latrans	LC	11.99	C	0.372809	U	U	3	BCI
M	Carnivora	Felidae	Caracal aurata	NT	16	C	-0.432946	D	N	2	BIF
M	Carnivora	Felidae	Caracal aurata	NT	16	C	-0.113695	S	N	2	NNN
M	Carnivora	Viverridae	Civettictis civetta	LC	12	O	3.34e-11	U	N	3	BIF
M	Carnivora	Viverridae	Civettictis civetta	LC	12	O	0.658484	U	Y	3	KRP
M	Carnivora	Viverridae	Civettictis civetta	LC	12	O	-0.574395	D	N	3	NNN
M	Carnivora	Viverridae	Civettictis civetta	LC	12	O	-0.271486	U	U	3	UDZ
M	Carnivora	Mephitidae	Conepatus semistriatus	LC	1.2	C	-0.177016	U	N	3	VB
M	Carnivora	Hyaenidae	Crocuta crocuta	LC	63	C	-0.240451	D	N	3	UDZ
M	Carnivora	Herpestidae	Crossarchus obscurus	LC	1.395	O	0.0423735	S	Y	2	KRP
M	Carnivora	Eupleridae	Cryptoprocta ferox	VU	9.5	C	0.22611	I	N	2	RNF
M	Carnivora	Canidae	Cuon alpinus	EN	12.76	C	-0.25884	U	N	3	BBS
M	Carnivora	Canidae	Cuon alpinus	EN	12.76	C	0.102143	U	U	3	NAK
M	Carnivora	Canidae	Cuon alpinus	EN	12.76	C	-0.805951	U	U	3	PSH
M	Carnivora	Viverridae	Cynogale bennettii	EN	4.5	C	-0.127564	U	N	3	BBS
M	Carnivora	Mustelidae	Eira barbara	LC	3.91	O	0.0938502	S	U	2	BCI
M	Carnivora	Mustelidae	Eira barbara	LC	3.91	O	0.103056	S	N	2	CAX
M	Carnivora	Mustelidae	Eira barbara	LC	3.91	O	0.188802	S	N	2	COU
M	Carnivora	Mustelidae	Eira barbara	LC	3.91	O	0.0851458	U	N	3	CSN
M	Carnivora	Mustelidae	Eira barbara	LC	3.91	O	-2.38e-17	U	N	3	VB
M	Carnivora	Mustelidae	Eira barbara	LC	3.91	O	0.0816455	S	N	2	YAN
M	Carnivora	Mustelidae	Eira barbara	LC	3.91	O	0.0200697	S	U	2	YAS
M	Carnivora	Eupleridae	Eupleres goudotii	NT	1.5	C	-0.389308	D	Y	3	RNF
M	Carnivora	Eupleridae	Fossa fossana	NT	0.218	C	-0.322411	D	Y	1	RNF
M	Carnivora	Mustelidae	Galictis vittata	LC	3.2	C	0.17043	U	U	3	BCI
M	Carnivora	Mustelidae	Galictis vittata	LC	3.2	C	-0.42504	U	U	3	YAS
M	Carnivora	Eupleridae	Galidia elegans	LC	0.8	C	-0.650534	D	Y	2	RNF
M	Carnivora	Eupleridae	Galidictis fasciata	NT	0.55	C	-0.114689	U	Y	3	RNF
M	Carnivora	Viverridae	Genetta servalina	LC	1.055	C	-0.513963	D	N	2	BIF
M	Carnivora	Viverridae	Genetta servalina	LC	1.055	C	-3.64e-09	S	Y	1	KRP
M	Carnivora	Viverridae	Genetta servalina	LC	1.055	C	0.223996	I	N	2	NNN
M	Carnivora	Viverridae	Genetta servalina	LC	1.055	C	-0.265109	D	U	1	UDZ
M	Carnivora	Ursidae	Helarctos malayanus	VU	47	O	-0.1255	U	N	3	BBS
M	Carnivora	Ursidae	Helarctos malayanus	VU	47	O	0.283064	U	U	3	NAK
M	Carnivora	Ursidae	Helarctos malayanus	VU	47	O	-0.523792	D	Y	3	PSH
M	Carnivora	Viverridae	Hemigalus derbyanus	VU	2	C	0.30831	I	N	3	BBS
M	Carnivora	Viverridae	Hemigalus derbyanus	VU	2	C	-0.30284	D	U	3	PSH
M	Carnivora	Herpestidae	Herpestes brachyurus	LC	2	C	0.207057	U	N	3	BBS
M	Carnivora	Herpestidae	Herpestes brachyurus	LC	2	C	-0.861639	D	U	3	PSH
M	Carnivora	Herpestidae	Herpestes naso	LC	3	O	-0.235654	S	Y	2	KRP
M	Carnivora	Herpestidae	Herpestes naso	LC	3	O	-1.46497	D	N	2	NNN
M	Carnivora	Herpestidae	Herpestes urva	LC	1.863	C	0.156745	U	U	3	NAK
M	Carnivora	Felidae	Leopardus pardalis	LC	11.9	C	-0.160072	S	Y	1	BCI
M	Carnivora	Felidae	Leopardus pardalis	LC	11.9	C	-0.21114	S	N	2	CAX
M	Carnivora	Felidae	Leopardus pardalis	LC	11.9	C	0.327279	I	N	1	COU
M	Carnivora	Felidae	Leopardus pardalis	LC	11.9	C	-0.0954254	D	Y	2	CSN
M	Carnivora	Felidae	Leopardus pardalis	LC	11.9	C	-0.162173	D	N	3	VB
M	Carnivora	Felidae	Leopardus pardalis	LC	11.9	C	0.125122	S	N	2	YAN
M	Carnivora	Felidae	Leopardus pardalis	LC	11.9	C	0.123668	S	Y	1	YAS
M	Carnivora	Felidae	Leopardus tigrinus	VU	2.25	C	0.332687	I	N	3	COU
M	Carnivora	Felidae	Leopardus tigrinus	VU	2.25	C	0.0318832	U	N	3	CSN
M	Carnivora	Felidae	Leopardus wiedii	NT	3.25	C	0.127564	U	U	3	BCI
M	Carnivora	Felidae	Leopardus wiedii	NT	3.25	C	0.0536107	U	N	3	CAX
M	Carnivora	Felidae	Leopardus wiedii	NT	3.25	C	-0.234246	U	N	3	COU
M	Carnivora	Felidae	Leopardus wiedii	NT	3.25	C	-0.0168007	S	Y	2	CSN
M	Carnivora	Felidae	Leopardus wiedii	NT	3.25	C	-0.0528641	U	N	3	VB
M	Carnivora	Felidae	Leopardus wiedii	NT	3.25	C	-0.805951	D	N	3	YAN
M	Carnivora	Felidae	Leopardus wiedii	NT	3.25	C	0.321099	I	Y	3	YAS
M	Carnivora	Felidae	Leptailurus serval	LC	12	C	0.784054	I	N	3	BIF
M	Carnivora	Felidae	Leptailurus serval	LC	12	C	-0.0577402	U	U	3	UDZ
M	Carnivora	Mustelidae	Lutra lutra	NT	11	C	1.36e-16	U	N	3	BBS
M	Carnivora	Mustelidae	Martes flavigula	LC	1.185	O	-0.462215	D	U	3	NAK
M	Carnivora	Mustelidae	Martes flavigula	LC	1.185	O	-0.742397	D	U	3	PSH
M	Carnivora	Mustelidae	Mellivora capensis	LC	9	C	-0.432503	D	N	3	BIF
M	Carnivora	Mustelidae	Mellivora capensis	LC	9	C	0.181528	I	N	3	NNN
M	Carnivora	Mustelidae	Mellivora capensis	LC	9	C	0.0861872	S	U	2	UDZ
M	Carnivora	Mustelidae	Melogale personata	DD	1.703	I	-0.17043	U	Y	3	NAK
M	Carnivora	Herpestidae	Mungos mungo	LC	1.925	I	0.107179	U	U	3	UDZ
M	Carnivora	Nandiniidae	Nandinia binotata	LC	2	O	1.28e-16	U	N	3	BIF
M	Carnivora	Nandiniidae	Nandinia binotata	LC	2	O	0.73751	I	Y	2	KRP
M	Carnivora	Nandiniidae	Nandinia binotata	LC	2	O	-0.345176	U	N	3	NNN
M	Carnivora	Nandiniidae	Nandinia binotata	LC	2	O	0.190982	I	N	2	UDZ
M	Carnivora	Procyonidae	Nasua narica	LC	4.03	O	-0.346054	D	Y	1	BCI
M	Carnivora	Procyonidae	Nasua narica	LC	4.03	O	-0.172459	D	N	3	VB
M	Carnivora	Procyonidae	Nasua nasua	LC	3.794	O	-0.271515	S	Y	2	CAX
M	Carnivora	Procyonidae	Nasua nasua	LC	3.794	O	-0.0626832	U	N	3	COU
M	Carnivora	Procyonidae	Nasua nasua	LC	3.794	O	-0.125569	U	N	3	CSN
M	Carnivora	Procyonidae	Nasua nasua	LC	3.794	O	0.00689916	S	N	2	YAN
M	Carnivora	Procyonidae	Nasua nasua	LC	3.794	O	0.261034	S	Y	2	YAS
M	Carnivora	Felidae	Neofelis nebulosa	VU	19.852	C	-0.103747	U	Y	3	PSH
M	Carnivora	Viverridae	Paguma larvata	LC	4.3	I	-0.131124	U	N	3	BBS
M	Carnivora	Viverridae	Paguma larvata	LC	4.3	I	-0.603773	D	U	3	PSH
M	Carnivora	Felidae	Panthera onca	NT	100	C	-0.111773	S	N	2	CAX
M	Carnivora	Felidae	Panthera onca	NT	100	C	-0.188967	S	N	2	COU
M	Carnivora	Felidae	Panthera onca	NT	100	C	-0.190434	D	Y	2	CSN
M	Carnivora	Felidae	Panthera onca	NT	100	C	0.0730503	U	N	3	VB
M	Carnivora	Felidae	Panthera onca	NT	100	C	0.735942	I	N	3	YAN
M	Carnivora	Felidae	Panthera onca	NT	100	C	0.460959	I	Y	3	YAS
M	Carnivora	Felidae	Panthera pardus	NT	55.615	C	-0.0539774	S	N	2	NNN
M	Carnivora	Felidae	Panthera pardus	NT	55.615	C	-0.246524	U	Y	3	PSH
M	Carnivora	Felidae	Panthera pardus	NT	55.615	C	-0.0641973	U	Y	3	UDZ
M	Carnivora	Felidae	Panthera tigris	EN	162.564	C	-0.0591843	U	Y	3	BBS
M	Carnivora	Viverridae	Paradoxurus hermaphroditus	LC	3.2	O	0.354421	U	U	3	BBS
M	Carnivora	Viverridae	Paradoxurus hermaphroditus	LC	3.2	O	0.158398	I	Y	2	NAK
M	Carnivora	Felidae	Pardofelis marmorata	VU	2.459	C	0.358163	U	U	3	BBS
M	Carnivora	Felidae	Pardofelis marmorata	VU	2.459	C	-0.43101	D	Y	3	NAK
M	Carnivora	Felidae	Pardofelis marmorata	VU	2.459	C	-0.103747	U	Y	3	PSH
M	Carnivora	Felidae	Pardofelis temminckii	NT	12.5	C	7.71e-17	U	U	3	BBS
M	Carnivora	Felidae	Pardofelis temminckii	NT	12.5	C	0.25884	U	Y	3	NAK
M	Carnivora	Felidae	Prionailurus bengalensis	LC	3.3	C	0.115178	U	U	3	BBS
M	Carnivora	Felidae	Prionailurus bengalensis	LC	3.3	C	6.5e-17	U	Y	3	NAK
M	Carnivora	Felidae	Prionailurus bengalensis	LC	3.3	C	0.038125	U	U	3	PSH
M	Carnivora	Felidae	Prionailurus planiceps	EN	3.533	O	-0.103747	U	U	3	PSH
M	Carnivora	Prionodontidae	Prionodon linsang	LC	0.7	C	4.1e-16	U	N	3	BBS
M	Carnivora	Prionodontidae	Prionodon linsang	LC	0.7	C	-0.686013	D	U	3	PSH
M	Carnivora	Procyonidae	Procyon cancrivorus	LC	6.95	C	-0.147603	U	U	3	BCI
M	Carnivora	Procyonidae	Procyon cancrivorus	LC	6.95	C	0.17809	U	N	3	COU
M	Carnivora	Procyonidae	Procyon cancrivorus	LC	6.95	C	-0.154771	U	N	3	CSN
M	Carnivora	Procyonidae	Procyon cancrivorus	LC	6.95	C	-0.42504	U	N	3	YAN
M	Carnivora	Procyonidae	Procyon cancrivorus	LC	6.95	C	-0.209323	U	U	3	YAS
M	Carnivora	Procyonidae	Procyon lotor	LC	5.525	O	0.0192558	U	N	3	VB
M	Carnivora	Mustelidae	Pteronura brasiliensis	EN	24	C	0.205756	U	N	3	COU
M	Carnivora	Felidae	Puma concolor	LC	51.6	C	-0.00714619	S	N	2	CAX
M	Carnivora	Felidae	Puma concolor	LC	51.6	C	-0.105999	S	N	2	COU
M	Carnivora	Felidae	Puma concolor	LC	51.6	C	-0.139762	D	Y	3	CSN
M	Carnivora	Felidae	Puma concolor	LC	51.6	C	0.0144513	U	N	3	VB
M	Carnivora	Felidae	Puma concolor	LC	51.6	C	-0.189531	U	N	3	YAN
M	Carnivora	Felidae	Puma concolor	LC	51.6	C	0.563789	I	Y	2	YAS
M	Carnivora	Felidae	Puma yagouaroundi	LC	8.4	C	-1.09e-10	U	U	3	BCI
M	Carnivora	Felidae	Puma yagouaroundi	LC	8.4	C	0.249256	U	N	3	CAX
M	Carnivora	Felidae	Puma yagouaroundi	LC	8.4	C	-0.0589149	U	N	3	COU
M	Carnivora	Felidae	Puma yagouaroundi	LC	8.4	C	0.0714838	U	Y	3	CSN
M	Carnivora	Felidae	Puma yagouaroundi	LC	8.4	C	-0.147384	U	N	3	VB
M	Carnivora	Felidae	Puma yagouaroundi	LC	8.4	C	-0.301472	U	N	3	YAN
M	Carnivora	Felidae	Puma yagouaroundi	LC	8.4	C	-0.236161	S	U	2	YAS
M	Carnivora	Canidae	Speothos venaticus	NT	6	C	-5.9e-17	U	N	3	CSN
M	Carnivora	Canidae	Speothos venaticus	NT	6	C	0.784054	I	N	3	YAN
M	Carnivora	Canidae	Speothos venaticus	NT	6	C	0.139244	U	U	3	YAS
M	Carnivora	Ursidae	Tremarctos ornatus	VU	140.001	O	-0.42504	U	N	3	YAN
M	Carnivora	Viverridae	Viverra zibetha	NT	9	O	-5.9e-16	U	Y	3	NAK
M	Carnivora	Viverridae	Viverra zibetha	NT	9	O	-0.249256	U	U	3	PSH
M	Cetartiodactyla	Bovidae	Capricornis milneedwardsii	NT	160	H	-0.406046	U	Y	3	NAK
M	Cetartiodactyla	Bovidae	Capricornis sumatraensis	VU	140	H	0.0462024	U	Y	3	PSH
M	Cetartiodactyla	Bovidae	Cephalophus callipygus	LC	18.25	H	-0.406046	D	N	1	NNN
M	Cetartiodactyla	Bovidae	Cephalophus dorsalis	LC	20	O	-0.0372206	S	N	1	NNN
M	Cetartiodactyla	Bovidae	Cephalophus harveyi	LC	14.5	H	-0.0392332	S	Y	1	UDZ
M	Cetartiodactyla	Bovidae	Cephalophus leucogaster	LC	12.7	H	0.652507	I	N	2	NNN
M	Cetartiodactyla	Bovidae	Cephalophus nigrifrons	LC	13.9	H	0.154537	S	Y	1	BIF
M	Cetartiodactyla	Bovidae	Cephalophus nigrifrons	LC	13.9	H	-0.262428	U	N	3	NNN
M	Cetartiodactyla	Bovidae	Cephalophus ogilbyi	LC	20	H	-0.0883573	D	Y	1	KRP
M	Cetartiodactyla	Bovidae	Cephalophus silvicultor	LC	72.5	H	-0.267179	D	N	1	BIF
M	Cetartiodactyla	Bovidae	Cephalophus silvicultor	LC	72.5	H	3.44e-16	U	Y	3	KRP
M	Cetartiodactyla	Bovidae	Cephalophus silvicultor	LC	72.5	H	0.0311907	S	N	1	NNN
M	Cetartiodactyla	Bovidae	Cephalophus spadix	EN	56	O	-0.298931	D	Y	1	UDZ
M	Cetartiodactyla	Bovidae	Cephalophus weynsi	LC	2.001	H	0.42504	U	Y	3	BIF
M	Cetartiodactyla	Tragulidae	Hyemoschus aquaticus	LC	188.5	H	-0.197385	U	Y	3	KRP
M	Cetartiodactyla	Tragulidae	Hyemoschus aquaticus	LC	188.5	H	-0.207057	U	N	3	NNN
M	Cetartiodactyla	Suidae	Hylochoerus meinertzhageni	LC	14.936	O	-7.08e-17	U	N	3	NNN
M	Cetartiodactyla	Cervidae	Mazama americana	DD	22.8	H	-0.206038	S	Y	1	CAX
M	Cetartiodactyla	Cervidae	Mazama americana	DD	22.8	H	0.0340987	S	N	1	COU
M	Cetartiodactyla	Cervidae	Mazama americana	DD	22.8	H	0.0161897	S	Y	1	CSN
M	Cetartiodactyla	Cervidae	Mazama americana	DD	22.8	H	-0.120817	D	N	2	YAN
M	Cetartiodactyla	Cervidae	Mazama americana	DD	22.8	H	0.0400491	S	Y	1	YAS
M	Cetartiodactyla	Cervidae	Mazama nemorivaga	LC	0.672	H	-0.0819622	S	Y	1	CAX
M	Cetartiodactyla	Cervidae	Mazama nemorivaga	LC	0.672	H	-0.068488	S	Y	2	CSN
M	Cetartiodactyla	Cervidae	Mazama nemorivaga	LC	0.672	H	0.243513	I	Y	1	YAS
M	Cetartiodactyla	Cervidae	Mazama temama	DD	2.1	H	0.0499034	S	Y	1	BCI
M	Cetartiodactyla	Cervidae	Mazama temama	DD	2.1	H	0.186411	I	Y	1	VB
M	Cetartiodactyla	Cervidae	Muntiacus montanus	DD	18.939	H	0.576513	I	U	3	BBS
M	Cetartiodactyla	Cervidae	Muntiacus muntjak	LC	14	H	-0.422945	D	Y	1	BBS
M	Cetartiodactyla	Cervidae	Muntiacus muntjak	LC	14	H	-0.513764	D	Y	1	NAK
M	Cetartiodactyla	Cervidae	Muntiacus muntjak	LC	14	H	0.29653	I	Y	2	PSH
M	Cetartiodactyla	Bovidae	Nesotragus moschatus	LC	6.499	H	0.0728168	I	Y	1	UDZ
M	Cetartiodactyla	Cervidae	Odocoileus virginianus	LC	55.509	H	0.0210529	S	Y	1	BCI
M	Cetartiodactyla	Cervidae	Odocoileus virginianus	LC	55.509	H	-0.127894	U	Y	3	CSN
M	Cetartiodactyla	Cervidae	Odocoileus virginianus	LC	55.509	H	0.174932	U	Y	3	VB
M	Cetartiodactyla	Tayassuidae	Pecari tajacu	LC	21.267	O	0.0380505	S	Y	1	BCI
M	Cetartiodactyla	Tayassuidae	Pecari tajacu	LC	21.267	O	-1.36085	D	Y	1	CAX
M	Cetartiodactyla	Tayassuidae	Pecari tajacu	LC	21.267	O	0.196259	S	N	1	COU
M	Cetartiodactyla	Tayassuidae	Pecari tajacu	LC	21.267	O	-0.205393	D	Y	2	CSN
M	Cetartiodactyla	Tayassuidae	Pecari tajacu	LC	21.267	O	0.0310818	S	Y	1	VB
M	Cetartiodactyla	Tayassuidae	Pecari tajacu	LC	21.267	O	-0.214528	S	N	2	YAN
M	Cetartiodactyla	Tayassuidae	Pecari tajacu	LC	21.267	O	0.355413	I	Y	1	YAS
M	Cetartiodactyla	Bovidae	Philantomba monticola	LC	4.6	H	0.493971	I	Y	1	KRP
M	Cetartiodactyla	Bovidae	Philantomba monticola	LC	4.6	H	-1.07637	D	N	1	NNN
M	Cetartiodactyla	Suidae	Potamochoerus larvatus	LC	48.781	O	0.0826583	S	Y	2	BIF
M	Cetartiodactyla	Suidae	Potamochoerus larvatus	LC	48.781	O	0.492856	I	Y	2	RNF
M	Cetartiodactyla	Suidae	Potamochoerus larvatus	LC	48.781	O	0.0611991	S	Y	2	UDZ
M	Cetartiodactyla	Suidae	Potamochoerus porcus	LC	70	O	0.101217	S	Y	2	KRP
M	Cetartiodactyla	Suidae	Potamochoerus porcus	LC	70	O	0.231523	I	N	1	NNN
M	Cetartiodactyla	Cervidae	Rusa unicolor	VU	211.62	H	-0.441225	D	Y	2	BBS
M	Cetartiodactyla	Cervidae	Rusa unicolor	VU	211.62	H	0.0836331	U	Y	3	PSH
M	Cetartiodactyla	Suidae	Sus scrofa	LC	117.286	O	-0.223251	D	Y	1	BBS
M	Cetartiodactyla	Suidae	Sus scrofa	LC	117.286	O	0.0952634	I	Y	2	NAK
M	Cetartiodactyla	Suidae	Sus scrofa	LC	117.286	O	0.554803	I	Y	1	PSH
M	Cetartiodactyla	Bovidae	Syncerus caffer	LC	580.003	H	-0.223988	U	N	3	NNN
M	Cetartiodactyla	Bovidae	Syncerus caffer	LC	580.003	H	-0.072348	U	Y	3	UDZ
M	Cetartiodactyla	Tayassuidae	Tayassu pecari	VU	32.234	O	0.266414	U	Y	3	CAX
M	Cetartiodactyla	Tayassuidae	Tayassu pecari	VU	32.234	O	-1.67978	D	N	2	COU
M	Cetartiodactyla	Tayassuidae	Tayassu pecari	VU	32.234	O	0.219773	I	Y	2	CSN
M	Cetartiodactyla	Tayassuidae	Tayassu pecari	VU	32.234	O	-0.310982	S	Y	1	YAS
M	Cetartiodactyla	Bovidae	Tragelaphus eurycerus	NT	329.003	H	-0.574395	D	N	3	NNN
M	Cetartiodactyla	Bovidae	Tragelaphus scriptus	LC	43.25	H	0.784054	I	N	3	BIF
M	Cetartiodactyla	Bovidae	Tragelaphus scriptus	LC	43.25	H	0.159287	I	Y	3	UDZ
M	Cetartiodactyla	Bovidae	Tragelaphus spekii	LC	77.999	H	1.41e-16	U	N	3	BIF
M	Cetartiodactyla	Bovidae	Tragelaphus spekii	LC	77.999	H	-7.08e-17	U	N	3	NNN
M	Cetartiodactyla	Tragulidae	Tragulus javanicus	DD	2.25	H	-0.463036	D	Y	2	BBS
M	Cetartiodactyla	Tragulidae	Tragulus javanicus	DD	2.25	H	0.283064	U	U	3	NAK
M	Cetartiodactyla	Tragulidae	Tragulus kanchil	LC	2	H	1.45583	I	U	3	BBS
M	Cetartiodactyla	Tragulidae	Tragulus kanchil	LC	2	H	0.0947913	I	Y	2	NAK
M	Cetartiodactyla	Tragulidae	Tragulus kanchil	LC	2	H	0.0697222	S	Y	2	PSH
M	Cetartiodactyla	Tragulidae	Tragulus napu	LC	4	H	-0.0362232	S	Y	2	BBS
M	Cetartiodactyla	Tragulidae	Tragulus napu	LC	4	H	0.738286	I	U	3	PSH
M	Cingulata	Dasypodidae	Cabassous centralis	DD	3.81	I	-0.229552	U	U	3	BCI
M	Cingulata	Dasypodidae	Cabassous unicinctus	LC	4.8	I	-0.249256	U	Y	3	CAX
M	Cingulata	Dasypodidae	Cabassous unicinctus	LC	4.8	I	0.118654	U	N	3	CSN
M	Cingulata	Dasypodidae	Cabassous unicinctus	LC	4.8	I	0.423216	U	N	3	YAN
M	Cingulata	Dasypodidae	Dasypus kappleri	LC	9.5	H	-0.223128	S	Y	1	CAX
M	Cingulata	Dasypodidae	Dasypus kappleri	LC	9.5	H	0.0990796	S	N	2	COU
M	Cingulata	Dasypodidae	Dasypus kappleri	LC	9.5	H	-0.360038	D	Y	2	CSN
M	Cingulata	Dasypodidae	Dasypus kappleri	LC	9.5	H	-0.438285	D	N	3	YAN
M	Cingulata	Dasypodidae	Dasypus kappleri	LC	9.5	H	0.306021	I	U	2	YAS
M	Cingulata	Dasypodidae	Dasypus novemcinctus	LC	4.204	H	-0.0630289	S	U	1	BCI
M	Cingulata	Dasypodidae	Dasypus novemcinctus	LC	4.204	H	0.111761	S	Y	1	CAX
M	Cingulata	Dasypodidae	Dasypus novemcinctus	LC	4.204	H	0.022364	S	N	2	COU
M	Cingulata	Dasypodidae	Dasypus novemcinctus	LC	4.204	H	0.115616	I	Y	1	CSN
M	Cingulata	Dasypodidae	Dasypus novemcinctus	LC	4.204	H	-0.224964	D	Y	1	VB
M	Cingulata	Dasypodidae	Dasypus novemcinctus	LC	4.204	H	0.155385	S	N	1	YAN
M	Cingulata	Dasypodidae	Dasypus novemcinctus	LC	4.204	H	0.0906145	S	U	1	YAS
M	Cingulata	Dasypodidae	Priodontes maximus	VU	45.36	I	0.0462024	U	N	3	CAX
M	Cingulata	Dasypodidae	Priodontes maximus	VU	45.36	I	-0.0672888	S	N	2	COU
M	Cingulata	Dasypodidae	Priodontes maximus	VU	45.36	I	-0.144495	D	Y	2	CSN
M	Cingulata	Dasypodidae	Priodontes maximus	VU	45.36	I	0.230862	U	Y	3	YAS
M	Didelphimorphia	Didelphidae	Didelphis marsupialis	LC	1.091	O	-0.00692599	S	U	1	BCI
M	Didelphimorphia	Didelphidae	Didelphis marsupialis	LC	1.091	O	0.0136079	S	N	2	CAX
M	Didelphimorphia	Didelphidae	Didelphis marsupialis	LC	1.091	O	-0.895449	D	N	1	COU
M	Didelphimorphia	Didelphidae	Didelphis marsupialis	LC	1.091	O	0.031038	S	N	1	CSN
M	Didelphimorphia	Didelphidae	Didelphis marsupialis	LC	1.091	O	-0.196232	D	N	3	VB
M	Didelphimorphia	Didelphidae	Didelphis marsupialis	LC	1.091	O	0.260433	I	N	3	YAN
M	Didelphimorphia	Didelphidae	Didelphis marsupialis	LC	1.091	O	0.559511	I	U	3	YAS
M	Didelphimorphia	Didelphidae	Metachirus nudicaudatus	LC	0.375	O	0.017026	S	U	2	BCI
M	Didelphimorphia	Didelphidae	Metachirus nudicaudatus	LC	0.375	O	0.0771256	S	N	2	CAX
M	Didelphimorphia	Didelphidae	Metachirus nudicaudatus	LC	0.375	O	0.0417132	S	N	2	CSN
M	Didelphimorphia	Didelphidae	Metachirus nudicaudatus	LC	0.375	O	-0.0972101	U	N	3	VB
M	Didelphimorphia	Didelphidae	Metachirus nudicaudatus	LC	0.375	O	0.135711	U	N	3	YAN
M	Didelphimorphia	Didelphidae	Metachirus nudicaudatus	LC	0.375	O	0.17809	U	U	3	YAS
M	Didelphimorphia	Didelphidae	Philander andersoni	LC	0.325	O	-0.42504	U	U	3	YAS
M	Didelphimorphia	Didelphidae	Philander opossum	LC	0.421	O	0.172184	U	U	3	BCI
M	Didelphimorphia	Didelphidae	Philander opossum	LC	0.421	O	0.468664	I	N	2	COU
M	Didelphimorphia	Didelphidae	Philander opossum	LC	0.421	O	-0.236604	D	N	2	CSN
M	Didelphimorphia	Didelphidae	Philander opossum	LC	0.421	O	0.0481385	U	N	3	VB
M	Eulipotyphla	Erinaceidae	Echinosorex gymnura	LC	0.957	I	-0.028104	U	N	3	BBS
M	Eulipotyphla	Erinaceidae	Echinosorex gymnura	LC	0.957	I	-0.391975	U	U	3	PSH
M	Lagomorpha	Leporidae	Sylvilagus brasiliensis	LC	0.95	H	0	U	U	3	BCI
M	Lagomorpha	Leporidae	Sylvilagus brasiliensis	LC	0.95	H	-0.234246	U	N	3	COU
M	Lagomorpha	Leporidae	Sylvilagus brasiliensis	LC	0.95	H	-0.430611	D	U	3	YAS
M	Macroscelidea	Macroscelididae	Petrodromus tetradactylus	LC	0.188	I	-0.0136824	U	U	3	UDZ
M	Macroscelidea	Macroscelididae	Rhynchocyon cirnei	NT	0.49	I	-0.102551	U	U	3	UDZ
M	Macroscelidea	Macroscelididae	Rhynchocyon udzungwensis	VU	0.75	I	-0.0133991	S	U	1	UDZ
M	Perissodactyla	Tapiridae	Tapirus bairdii	EN	225	H	-5.57e-17	U	U	3	BCI
M	Perissodactyla	Tapiridae	Tapirus bairdii	EN	225	H	-0.13714	D	U	1	VB
M	Perissodactyla	Tapiridae	Tapirus indicus	EN	296.25	H	-0.0571097	S	Y	2	BBS
M	Perissodactyla	Tapiridae	Tapirus indicus	EN	296.25	H	0.917837	I	N	2	PSH
M	Perissodactyla	Tapiridae	Tapirus terrestris	VU	207.501	H	0.100515	S	Y	2	CAX
M	Perissodactyla	Tapiridae	Tapirus terrestris	VU	207.501	H	0.347585	I	N	1	COU
M	Perissodactyla	Tapiridae	Tapirus terrestris	VU	207.501	H	-0.0286169	S	Y	1	CSN
M	Perissodactyla	Tapiridae	Tapirus terrestris	VU	207.501	H	-0.33555	D	N	2	YAN
M	Perissodactyla	Tapiridae	Tapirus terrestris	VU	207.501	H	0.29982	I	Y	1	YAS
M	Pholidota	Manidae	Manis javanica	EN	5.15	I	-0.241544	U	Y	3	BBS
M	Pholidota	Manidae	Manis javanica	EN	5.15	I	0.127564	U	Y	3	NAK
M	Pholidota	Manidae	Manis javanica	EN	5.15	I	-0.121831	U	Y	3	PSH
M	Pholidota	Manidae	Phataginus tricuspis	NT	1.8	I	-0.135711	U	N	3	BIF
M	Pholidota	Manidae	Phataginus tricuspis	NT	1.8	I	-0.590828	D	Y	2	KRP
M	Pholidota	Manidae	Phataginus tricuspis	NT	1.8	I	0.323578	I	N	3	NNN
M	Pholidota	Manidae	Smutsia gigantea	NT	12.5	I	0.28995	I	N	3	NNN
M	Pilosa	Myrmecophagidae	Myrmecophaga tridactyla	VU	22.333	I	-0.300314	S	Y	2	CAX
M	Pilosa	Myrmecophagidae	Myrmecophaga tridactyla	VU	22.333	I	-0.302852	D	N	2	COU
M	Pilosa	Myrmecophagidae	Myrmecophaga tridactyla	VU	22.333	I	-0.316293	D	Y	2	CSN
M	Pilosa	Myrmecophagidae	Myrmecophaga tridactyla	VU	22.333	I	-0.139244	U	N	3	YAN
M	Pilosa	Myrmecophagidae	Myrmecophaga tridactyla	VU	22.333	I	-0.0248498	S	Y	2	YAS
M	Pilosa	Myrmecophagidae	Tamandua mexicana	LC	4.21	I	-0.0621633	S	U	2	BCI
M	Pilosa	Myrmecophagidae	Tamandua mexicana	LC	4.21	I	-0.156957	D	N	3	VB
M	Pilosa	Myrmecophagidae	Tamandua tetradactyla	LC	5.515	I	0.0162838	S	Y	2	CAX
M	Pilosa	Myrmecophagidae	Tamandua tetradactyla	LC	5.515	I	-0.209323	U	N	3	COU
M	Pilosa	Myrmecophagidae	Tamandua tetradactyla	LC	5.515	I	-0.0467594	U	Y	3	CSN
M	Pilosa	Myrmecophagidae	Tamandua tetradactyla	LC	5.515	I	0.301472	U	N	3	YAN
M	Pilosa	Myrmecophagidae	Tamandua tetradactyla	LC	5.515	I	-0.0208764	U	U	3	YAS
M	Primates	Cercopithecidae	Cercocebus agilis	LC	8	O	-0.399666	D	N	3	NNN
M	Primates	Cercopithecidae	Cercocebus sanjei	EN	8	O	0.0499642	S	U	1	UDZ
M	Primates	Cercopithecidae	Cercocebus torquatus	VU	7.75	O	-0.374788	S	Y	2	KRP
M	Primates	Cercopithecidae	Cercopithecus lhoesti	VU	5.375	O	0.210591	S	N	1	BIF
M	Primates	Cercopithecidae	Cercopithecus mitis	LC	5	O	0.249256	U	N	3	BIF
M	Primates	Cercopithecidae	Cercopithecus mitis	LC	5	O	0.071223	S	Y	2	UDZ
M	Primates	Cercopithecidae	Cercopithecus nictitans	LC	5.41	O	-0.658484	U	Y	3	KRP
M	Primates	Cercopithecidae	Cercopithecus nictitans	LC	5.41	O	-3.75e-16	U	N	3	NNN
M	Primates	Lemuridae	Eulemur rufifrons	NT	0.3	H	-0.353555	D	N	3	RNF
M	Primates	Hominidae	Gorilla beringei	EN	124.251	H	-0.161786	U	N	3	BIF
M	Primates	Hominidae	Gorilla gorilla	CR	180	H	-0.354175	D	N	1	NNN
M	Primates	Cercopithecidae	Macaca arctoides	VU	5	O	0.0852945	U	Y	3	NAK
M	Primates	Cercopithecidae	Macaca assamensis	NT	12	O	-0.262428	U	Y	3	NAK
M	Primates	Cercopithecidae	Macaca fascicularis	LC	4.75	O	-0.25884	U	N	3	BBS
M	Primates	Cercopithecidae	Macaca fascicularis	LC	4.75	O	-0.0192364	U	Y	3	PSH
M	Primates	Cercopithecidae	Macaca leonina	VU	6.093	O	-0.0749232	S	Y	2	NAK
M	Primates	Cercopithecidae	Macaca nemestrina	VU	6.5	O	-0.834418	D	N	1	BBS
M	Primates	Cercopithecidae	Macaca nemestrina	VU	6.5	O	-0.25472	S	Y	1	PSH
M	Primates	Cercopithecidae	Mandrillus leucophaeus	EN	15	O	0.0682306	S	Y	2	KRP
M	Primates	Hominidae	Pan troglodytes	EN	45	O	0.0474177	S	N	2	BIF
M	Primates	Hominidae	Pan troglodytes	EN	45	O	-0.10014	S	N	1	NNN
M	Primates	Cercopithecidae	Papio anubis	LC	21.25	O	-0.129917	D	N	2	BIF
M	Primates	Cercopithecidae	Papio cynocephalus	LC	18.4	O	-0.179432	U	Y	3	UDZ
M	Primates	Cercopithecidae	Presbytis siamensis	NT	6.6	H	-0.423216	U	Y	3	PSH
M	Proboscidea	Elephantidae	Elephas maximus	EN	2720	H	0.281891	I	Y	3	BBS
M	Proboscidea	Elephantidae	Loxodonta africana	VU	3940.03	H	0.738286	I	N	3	BIF
M	Proboscidea	Elephantidae	Loxodonta africana	VU	3940.03	H	0.234173	U	Y	3	KRP
M	Proboscidea	Elephantidae	Loxodonta africana	VU	3940.03	H	-0.329678	D	N	1	NNN
M	Proboscidea	Elephantidae	Loxodonta africana	VU	3940.03	H	0.020157	S	Y	2	UDZ
M	Rodentia	Hystricidae	Atherurus africanus	LC	1.934	O	-0.669176	D	N	3	BIF
M	Rodentia	Hystricidae	Atherurus africanus	LC	1.934	O	-0.217887	D	Y	1	KRP
M	Rodentia	Hystricidae	Atherurus africanus	LC	1.934	O	-0.0151556	S	N	2	NNN
M	Rodentia	Hystricidae	Atherurus macrourus	LC	2	O	0.0874142	S	Y	1	NAK
M	Rodentia	Hystricidae	Atherurus macrourus	LC	2	O	-0.0186349	S	Y	2	PSH
M	Rodentia	Nesomyidae	Cricetomys emini	LC	1.3	O	1.24385	I	N	3	BIF
M	Rodentia	Nesomyidae	Cricetomys emini	LC	1.3	O	-1.25908	S	Y	1	KRP
M	Rodentia	Nesomyidae	Cricetomys emini	LC	1.3	O	1.09642	I	N	2	NNN
M	Rodentia	Nesomyidae	Cricetomys gambianus	LC	1.285	O	0.268612	I	N	2	BIF
M	Rodentia	Nesomyidae	Cricetomys gambianus	LC	1.285	O	-0.324768	D	N	2	NNN
M	Rodentia	Nesomyidae	Cricetomys gambianus	LC	1.285	O	0.133996	I	Y	1	UDZ
M	Rodentia	Cuniculidae	Cuniculus paca	LC	8	H	0.227954	I	Y	1	BCI
M	Rodentia	Cuniculidae	Cuniculus paca	LC	8	H	0.0868326	S	Y	1	CAX
M	Rodentia	Cuniculidae	Cuniculus paca	LC	8	H	0.251934	I	N	1	COU
M	Rodentia	Cuniculidae	Cuniculus paca	LC	8	H	0.080756	I	Y	1	CSN
M	Rodentia	Cuniculidae	Cuniculus paca	LC	8	H	-0.27836	D	Y	1	VB
M	Rodentia	Cuniculidae	Cuniculus paca	LC	8	H	0.0253218	S	N	1	YAN
M	Rodentia	Cuniculidae	Cuniculus paca	LC	8	H	0.262193	I	Y	1	YAS
M	Rodentia	Dasyproctidae	Dasyprocta fuliginosa	LC	3.5	H	0.135454	I	N	1	YAN
M	Rodentia	Dasyproctidae	Dasyprocta fuliginosa	LC	3.5	H	0.0385493	S	Y	1	YAS
M	Rodentia	Dasyproctidae	Dasyprocta leporina	LC	3.02	H	-0.417196	D	Y	1	CAX
M	Rodentia	Dasyproctidae	Dasyprocta leporina	LC	3.02	H	-0.0347126	S	Y	1	CSN
M	Rodentia	Dasyproctidae	Dasyprocta punctata	LC	2.675	H	-0.241544	D	Y	1	BCI
M	Rodentia	Dasyproctidae	Dasyprocta punctata	LC	2.675	H	0.179495	I	N	1	COU
M	Rodentia	Dasyproctidae	Dasyprocta punctata	LC	2.675	H	-0.191181	D	Y	1	VB
M	Rodentia	Sciuridae	Funisciurus anerythrus	LC	0.286	H	-0.467757	D	U	2	KRP
M	Rodentia	Sciuridae	Funisciurus lemniscatus	LC	0.25	H	-1.10961	D	N	3	NNN
M	Rodentia	Sciuridae	Funisciurus leucogenys	LC	0.297	H	-0.102572	S	U	1	KRP
M	Rodentia	Sciuridae	Funisciurus pyrropus	LC	3.2	H	-1.09177	D	U	2	KRP
M	Rodentia	Sciuridae	Funisciurus pyrropus	LC	3.2	H	-0.345176	U	N	3	NNN
M	Rodentia	Echimyidae	Hoplomys gymnurus	LC	0.24	O	0.177669	I	U	3	BCI
M	Rodentia	Caviidae	Hydrochoerus hydrochaeris	LC	48.145	H	-0.205756	U	N	3	COU
M	Rodentia	Caviidae	Hydrochoerus isthmius	DD	10.85	H	-0.262428	U	Y	3	BCI
M	Rodentia	Hystricidae	Hystrix africaeaustralis	LC	8	O	-0.294262	D	Y	3	UDZ
M	Rodentia	Hystricidae	Hystrix brachyura	LC	8	O	0.0200401	S	Y	1	BBS
M	Rodentia	Hystricidae	Hystrix brachyura	LC	8	O	0.232699	I	Y	3	NAK
M	Rodentia	Hystricidae	Hystrix brachyura	LC	8	O	0.101139	S	Y	2	PSH
M	Rodentia	Sciuridae	Lariscus insignis	LC	0.2	O	0.0860281	U	N	3	BBS
M	Rodentia	Sciuridae	Lariscus insignis	LC	0.2	O	-0.625481	D	Y	3	PSH
M	Rodentia	Muridae	Leopoldamys sabanus	LC	0.391	I	-0.17043	U	Y	3	NAK
M	Rodentia	Muridae	Leopoldamys sabanus	LC	0.391	I	1.01636	I	U	1	PSH
M	Rodentia	Dasyproctidae	Myoprocta acouchy	LC	0.6	H	-0.0819378	D	Y	1	CSN
M	Rodentia	Dasyproctidae	Myoprocta pratti	LC	1.88	H	0.270724	I	N	1	COU
M	Rodentia	Dasyproctidae	Myoprocta pratti	LC	1.88	H	-0.339013	D	Y	1	YAS
M	Rodentia	Nesomyidae	Nesomys rufus	LC	0.163	H	-0.495906	D	N	1	RNF
M	Rodentia	Sciuridae	Paraxerus vexillarius	NT	0.675	H	-0.0362205	S	U	1	UDZ
M	Rodentia	Echimyidae	Proechimys brevicauda	LC	0.285	O	1.0756	I	N	1	COU
M	Rodentia	Echimyidae	Proechimys cuvieri	LC	0.33	O	0.118654	U	N	3	CSN
M	Rodentia	Echimyidae	Proechimys guyannensis	LC	0.225	O	-0.116981	D	N	2	CSN
M	Rodentia	Echimyidae	Proechimys semispinosus	LC	0.361	O	-0.256822	D	U	1	BCI
M	Rodentia	Echimyidae	Proechimys semispinosus	LC	0.361	O	-0.482272	D	N	3	VB
M	Rodentia	Sciuridae	Protoxerus stangeri	LC	0.592	H	0.161438	I	N	1	NNN
M	Rodentia	Muridae	Rattus rattus	LC	0.28	O	0.220386	I	N	2	RNF
M	Rodentia	Sciuridae	Rhinosciurus laticaudatus	NT	0.221	H	0.135711	U	U	3	PSH
M	Rodentia	Spalacidae	Rhizomys sumatrensis	LC	0.25	H	-0.805951	U	Y	3	PSH
M	Rodentia	Sciuridae	Sciurus granatensis	LC	0.25	H	0.0961472	I	Y	2	BCI
M	Rodentia	Sciuridae	Sciurus granatensis	LC	0.25	H	-0.130928	U	N	3	VB
M	Rodentia	Sciuridae	Sciurus ignitus	DD	0.19	H	-0.122452	S	N	2	COU
M	Rodentia	Sciuridae	Sciurus igniventris	LC	0.7	H	0.135711	U	N	3	COU
M	Rodentia	Sciuridae	Sciurus igniventris	LC	0.7	H	-0.419973	D	Y	1	YAS
M	Rodentia	Sciuridae	Sciurus spadiceus	LC	0.403	H	0.354204	I	N	3	COU
M	Rodentia	Sciuridae	Sciurus spadiceus	LC	0.403	H	0.50774	I	N	2	YAN
M	Rodentia	Sciuridae	Sundasciurus hippurus	NT	0.5	H	-0.805951	U	Y	3	PSH
M	Rodentia	Thryonomyidae	Thryonomys gregorianus	LC	2.707	H	0.135711	U	N	3	BIF
M	Rodentia	Thryonomyidae	Thryonomys swinderianus	LC	4.06	H	-0.42504	U	N	3	BIF
M	Rodentia	Thryonomyidae	Thryonomys swinderianus	LC	4.06	H	0.658484	U	Y	3	KRP
M	Rodentia	Thryonomyidae	Thryonomys swinderianus	LC	4.06	H	0.127564	U	N	3	NNN
M	Rodentia	Thryonomyidae	Thryonomys swinderianus	LC	4.06	H	0.180477	U	Y	3	UDZ
M	Rodentia	Hystricidae	Trichys fasciculata	LC	1.75	O	0.207057	U	N	3	BBS
M	Scandentia	Tupaiidae	Tupaia glis	LC	0.159	O	-0.441313	D	Y	2	PSH
M	Scandentia	Tupaiidae	Tupaia tana	LC	0.198	I	-0.222554	D	N	3	BBS
M	Tubulidentata	Orycteropodidae	Orycteropus afer	LC	52.35	I	0.134523	U	N	3	NNN
