# Supplementary material for: Standardized Assessment of Biodiversity Trends in Tropical Forest Protected Areas: The End Is Not in Sight
Source: PLoS Biol. 2016 Jan 19;14(1):e1002357. doi: 10.1371/journal.pbio.1002357 (PMC4718630; doi:10.1371/journal.pbio.1002357)
Supplement: S6 Table — (CSV) [file pbio.1002357.s014.csv]

sp.site	sitecode	variable	value	family
Macaca nemestrina-BBS	BBS	Elev-psi	NA	Climate
Cuniculus paca-BCI	BCI	Elev-psi	NA	Climate
Dasypus novemcinctus-BCI	BCI	Elev-psi	1.314231114	Climate
Leopardus pardalis-BCI	BCI	Elev-psi	NA	Climate
Mazama temama-BCI	BCI	Elev-psi	1.636378832	Climate
Odocoileus virginianus-BCI	BCI	Elev-psi	-1.119936144	Climate
Pecari tajacu-BCI	BCI	Elev-psi	NA	Climate
Tinamus major-BCI	BCI	Elev-psi	NA	Climate
Cephalophus nigrifrons-BIF	BIF	Elev-psi	1.212737565	Climate
Cephalophus silvicultor-BIF	BIF	Elev-psi	1.085944976	Climate
Dasypus kappleri-CAX	CAX	Elev-psi	NA	Climate
Mazama nemorivaga-CAX	CAX	Elev-psi	NA	Climate
Psophia viridis-CAX	CAX	Elev-psi	NA	Climate
Mazama americana-COU	COU	Elev-psi	3.577106985	Climate
Mazama americana-CSN	CSN	Elev-psi	NA	Climate
Psophia crepitans-CSN	CSN	Elev-psi	NA	Climate
Tapirus terrestris-CSN	CSN	Elev-psi	NA	Climate
Agelastes niger-KRP	KRP	Elev-psi	-2.413038032	Climate
Cephalophus ogilbyi-KRP	KRP	Elev-psi	9.83649987	Climate
Funisciurus leucogenys-KRP	KRP	Elev-psi	NA	Climate
Muntiacus muntjak-NAK	NAK	Elev-psi	NA	Climate
Potamochoerus porcus-NNN	NNN	Elev-psi	NA	Climate
Leopoldamys sabanus-PSH	PSH	Elev-psi	NA	Climate
Fossa fossana-RNF	RNF	Elev-psi	NA	Climate
Cephalophus spadix-UDZ	UDZ	Elev-psi	7.382333739	Climate
Cercocebus sanjei-UDZ	UDZ	Elev-psi	2.075553879	Climate
Cricetomys gambianus-UDZ	UDZ	Elev-psi	NA	Climate
Paraxerus vexillarius-UDZ	UDZ	Elev-psi	4.412481361	Climate
Rhynchocyon udzungwensis-UDZ	UDZ	Elev-psi	1.834670914	Climate
Cuniculus paca-VB	VB	Elev-psi	-8.531674718	Climate
Dasyprocta punctata-VB	VB	Elev-psi	-15.99275198	Climate
Dasypus novemcinctus-VB	VB	Elev-psi	-1.710043116	Climate
Mazama temama-VB	VB	Elev-psi	NA	Climate
Pecari tajacu-VB	VB	Elev-psi	-5.798433068	Climate
Tapirus bairdii-VB	VB	Elev-psi	10.64676322	Climate
Cuniculus paca-YAS	YAS	Elev-psi	NA	Climate
Mazama americana-YAS	YAS	Elev-psi	4.405267905	Climate
Mazama nemorivaga-YAS	YAS	Elev-psi	NA	Climate
Myoprocta pratti-YAS	YAS	Elev-psi	3.302539335	Climate
Pecari tajacu-YAS	YAS	Elev-psi	NA	Climate
Tapirus terrestris-YAS	YAS	Elev-psi	NA	Climate
Macaca nemestrina-BBS	BBS	Tmin-gamm	NA	Climate
Cuniculus paca-BCI	BCI	Tmin-gamm	NA	Climate
Dasypus novemcinctus-BCI	BCI	Tmin-gamm	NA	Climate
Leopardus pardalis-BCI	BCI	Tmin-gamm	NA	Climate
Mazama temama-BCI	BCI	Tmin-gamm	-7.139406334	Climate
Odocoileus virginianus-BCI	BCI	Tmin-gamm	NA	Climate
Pecari tajacu-BCI	BCI	Tmin-gamm	NA	Climate
Tinamus major-BCI	BCI	Tmin-gamm	NA	Climate
Cephalophus nigrifrons-BIF	BIF	Tmin-gamm	NA	Climate
Cephalophus silvicultor-BIF	BIF	Tmin-gamm	NA	Climate
Dasypus kappleri-CAX	CAX	Tmin-gamm	NA	Climate
Mazama nemorivaga-CAX	CAX	Tmin-gamm	NA	Climate
Psophia viridis-CAX	CAX	Tmin-gamm	NA	Climate
Mazama americana-COU	COU	Tmin-gamm	NA	Climate
Mazama americana-CSN	CSN	Tmin-gamm	NA	Climate
Psophia crepitans-CSN	CSN	Tmin-gamm	NA	Climate
Tapirus terrestris-CSN	CSN	Tmin-gamm	NA	Climate
Agelastes niger-KRP	KRP	Tmin-gamm	NA	Climate
Cephalophus ogilbyi-KRP	KRP	Tmin-gamm	NA	Climate
Funisciurus leucogenys-KRP	KRP	Tmin-gamm	NA	Climate
Muntiacus muntjak-NAK	NAK	Tmin-gamm	NA	Climate
Potamochoerus porcus-NNN	NNN	Tmin-gamm	NA	Climate
Leopoldamys sabanus-PSH	PSH	Tmin-gamm	-8.217665808	Climate
Fossa fossana-RNF	RNF	Tmin-gamm	-4.85921199	Climate
Cephalophus spadix-UDZ	UDZ	Tmin-gamm	NA	Climate
Cercocebus sanjei-UDZ	UDZ	Tmin-gamm	NA	Climate
Cricetomys gambianus-UDZ	UDZ	Tmin-gamm	NA	Climate
Paraxerus vexillarius-UDZ	UDZ	Tmin-gamm	NA	Climate
Rhynchocyon udzungwensis-UDZ	UDZ	Tmin-gamm	NA	Climate
Cuniculus paca-VB	VB	Tmin-gamm	NA	Climate
Dasyprocta punctata-VB	VB	Tmin-gamm	NA	Climate
Dasypus novemcinctus-VB	VB	Tmin-gamm	NA	Climate
Mazama temama-VB	VB	Tmin-gamm	NA	Climate
Pecari tajacu-VB	VB	Tmin-gamm	NA	Climate
Tapirus bairdii-VB	VB	Tmin-gamm	NA	Climate
Cuniculus paca-YAS	YAS	Tmin-gamm	NA	Climate
Mazama americana-YAS	YAS	Tmin-gamm	NA	Climate
Mazama nemorivaga-YAS	YAS	Tmin-gamm	NA	Climate
Myoprocta pratti-YAS	YAS	Tmin-gamm	NA	Climate
Pecari tajacu-YAS	YAS	Tmin-gamm	NA	Climate
Tapirus terrestris-YAS	YAS	Tmin-gamm	NA	Climate
Macaca nemestrina-BBS	BBS	Peop-gamm	NA	People
Cuniculus paca-BCI	BCI	Peop-gamm	7.686571688	People
Dasypus novemcinctus-BCI	BCI	Peop-gamm	NA	People
Leopardus pardalis-BCI	BCI	Peop-gamm	NA	People
Mazama temama-BCI	BCI	Peop-gamm	NA	People
Odocoileus virginianus-BCI	BCI	Peop-gamm	7.863909822	People
Pecari tajacu-BCI	BCI	Peop-gamm	NA	People
Tinamus major-BCI	BCI	Peop-gamm	NA	People
Cephalophus nigrifrons-BIF	BIF	Peop-gamm	NA	People
Cephalophus silvicultor-BIF	BIF	Peop-gamm	NA	People
Dasypus kappleri-CAX	CAX	Peop-gamm	NA	People
Mazama nemorivaga-CAX	CAX	Peop-gamm	NA	People
Psophia viridis-CAX	CAX	Peop-gamm	NA	People
Mazama americana-COU	COU	Peop-gamm	NA	People
Mazama americana-CSN	CSN	Peop-gamm	NA	People
Psophia crepitans-CSN	CSN	Peop-gamm	NA	People
Tapirus terrestris-CSN	CSN	Peop-gamm	NA	People
Agelastes niger-KRP	KRP	Peop-gamm	NA	People
Cephalophus ogilbyi-KRP	KRP	Peop-gamm	NA	People
Funisciurus leucogenys-KRP	KRP	Peop-gamm	7.902460063	People
Muntiacus muntjak-NAK	NAK	Peop-gamm	7.704345274	People
Potamochoerus porcus-NNN	NNN	Peop-gamm	NA	People
Leopoldamys sabanus-PSH	PSH	Peop-gamm	NA	People
Fossa fossana-RNF	RNF	Peop-gamm	NA	People
Cephalophus spadix-UDZ	UDZ	Peop-gamm	NA	People
Cercocebus sanjei-UDZ	UDZ	Peop-gamm	NA	People
Cricetomys gambianus-UDZ	UDZ	Peop-gamm	NA	People
Paraxerus vexillarius-UDZ	UDZ	Peop-gamm	NA	People
Rhynchocyon udzungwensis-UDZ	UDZ	Peop-gamm	NA	People
Cuniculus paca-VB	VB	Peop-gamm	NA	People
Dasyprocta punctata-VB	VB	Peop-gamm	NA	People
Dasypus novemcinctus-VB	VB	Peop-gamm	7.76420587	People
Mazama temama-VB	VB	Peop-gamm	NA	People
Pecari tajacu-VB	VB	Peop-gamm	NA	People
Tapirus bairdii-VB	VB	Peop-gamm	NA	People
Cuniculus paca-YAS	YAS	Peop-gamm	6.942283979	People
Mazama americana-YAS	YAS	Peop-gamm	NA	People
Mazama nemorivaga-YAS	YAS	Peop-gamm	NA	People
Myoprocta pratti-YAS	YAS	Peop-gamm	NA	People
Pecari tajacu-YAS	YAS	Peop-gamm	NA	People
Tapirus terrestris-YAS	YAS	Peop-gamm	NA	People
Macaca nemestrina-BBS	BBS	Peop-psi	NA	People
Cuniculus paca-BCI	BCI	Peop-psi	NA	People
Dasypus novemcinctus-BCI	BCI	Peop-psi	NA	People
Leopardus pardalis-BCI	BCI	Peop-psi	NA	People
Mazama temama-BCI	BCI	Peop-psi	NA	People
Odocoileus virginianus-BCI	BCI	Peop-psi	NA	People
Pecari tajacu-BCI	BCI	Peop-psi	NA	People
Tinamus major-BCI	BCI	Peop-psi	NA	People
Cephalophus nigrifrons-BIF	BIF	Peop-psi	NA	People
Cephalophus silvicultor-BIF	BIF	Peop-psi	NA	People
Dasypus kappleri-CAX	CAX	Peop-psi	NA	People
Mazama nemorivaga-CAX	CAX	Peop-psi	NA	People
Psophia viridis-CAX	CAX	Peop-psi	NA	People
Mazama americana-COU	COU	Peop-psi	NA	People
Mazama americana-CSN	CSN	Peop-psi	NA	People
Psophia crepitans-CSN	CSN	Peop-psi	NA	People
Tapirus terrestris-CSN	CSN	Peop-psi	NA	People
Agelastes niger-KRP	KRP	Peop-psi	NA	People
Cephalophus ogilbyi-KRP	KRP	Peop-psi	NA	People
Funisciurus leucogenys-KRP	KRP	Peop-psi	NA	People
Muntiacus muntjak-NAK	NAK	Peop-psi	NA	People
Potamochoerus porcus-NNN	NNN	Peop-psi	NA	People
Leopoldamys sabanus-PSH	PSH	Peop-psi	NA	People
Fossa fossana-RNF	RNF	Peop-psi	5.533566372	People
Cephalophus spadix-UDZ	UDZ	Peop-psi	NA	People
Cercocebus sanjei-UDZ	UDZ	Peop-psi	NA	People
Cricetomys gambianus-UDZ	UDZ	Peop-psi	7.556267376	People
Paraxerus vexillarius-UDZ	UDZ	Peop-psi	NA	People
Rhynchocyon udzungwensis-UDZ	UDZ	Peop-psi	5.812479783	People
Cuniculus paca-VB	VB	Peop-psi	NA	People
Dasyprocta punctata-VB	VB	Peop-psi	NA	People
Dasypus novemcinctus-VB	VB	Peop-psi	NA	People
Mazama temama-VB	VB	Peop-psi	-7.588148618	People
Pecari tajacu-VB	VB	Peop-psi	NA	People
Tapirus bairdii-VB	VB	Peop-psi	NA	People
Cuniculus paca-YAS	YAS	Peop-psi	NA	People
Mazama americana-YAS	YAS	Peop-psi	NA	People
Mazama nemorivaga-YAS	YAS	Peop-psi	NA	People
Myoprocta pratti-YAS	YAS	Peop-psi	NA	People
Pecari tajacu-YAS	YAS	Peop-psi	NA	People
Tapirus terrestris-YAS	YAS	Peop-psi	NA	People
Macaca nemestrina-BBS	BBS	Edge-psi	NA	Edge
Cuniculus paca-BCI	BCI	Edge-psi	NA	Edge
Dasypus novemcinctus-BCI	BCI	Edge-psi	NA	Edge
Leopardus pardalis-BCI	BCI	Edge-psi	14.20073741	Edge
Mazama temama-BCI	BCI	Edge-psi	NA	Edge
Odocoileus virginianus-BCI	BCI	Edge-psi	NA	Edge
Pecari tajacu-BCI	BCI	Edge-psi	1.643704183	Edge
Tinamus major-BCI	BCI	Edge-psi	NA	Edge
Cephalophus nigrifrons-BIF	BIF	Edge-psi	NA	Edge
Cephalophus silvicultor-BIF	BIF	Edge-psi	NA	Edge
Dasypus kappleri-CAX	CAX	Edge-psi	NA	Edge
Mazama nemorivaga-CAX	CAX	Edge-psi	NA	Edge
Psophia viridis-CAX	CAX	Edge-psi	NA	Edge
Mazama americana-COU	COU	Edge-psi	NA	Edge
Mazama americana-CSN	CSN	Edge-psi	1.117461651	Edge
Psophia crepitans-CSN	CSN	Edge-psi	NA	Edge
Tapirus terrestris-CSN	CSN	Edge-psi	NA	Edge
Agelastes niger-KRP	KRP	Edge-psi	NA	Edge
Cephalophus ogilbyi-KRP	KRP	Edge-psi	NA	Edge
Funisciurus leucogenys-KRP	KRP	Edge-psi	NA	Edge
Muntiacus muntjak-NAK	NAK	Edge-psi	NA	Edge
Potamochoerus porcus-NNN	NNN	Edge-psi	0.899201419	Edge
Leopoldamys sabanus-PSH	PSH	Edge-psi	NA	Edge
Fossa fossana-RNF	RNF	Edge-psi	NA	Edge
Cephalophus spadix-UDZ	UDZ	Edge-psi	NA	Edge
Cercocebus sanjei-UDZ	UDZ	Edge-psi	NA	Edge
Cricetomys gambianus-UDZ	UDZ	Edge-psi	1.05236443	Edge
Paraxerus vexillarius-UDZ	UDZ	Edge-psi	NA	Edge
Rhynchocyon udzungwensis-UDZ	UDZ	Edge-psi	NA	Edge
Cuniculus paca-VB	VB	Edge-psi	NA	Edge
Dasyprocta punctata-VB	VB	Edge-psi	NA	Edge
Dasypus novemcinctus-VB	VB	Edge-psi	NA	Edge
Mazama temama-VB	VB	Edge-psi	NA	Edge
Pecari tajacu-VB	VB	Edge-psi	NA	Edge
Tapirus bairdii-VB	VB	Edge-psi	NA	Edge
Cuniculus paca-YAS	YAS	Edge-psi	NA	Edge
Mazama americana-YAS	YAS	Edge-psi	NA	Edge
Mazama nemorivaga-YAS	YAS	Edge-psi	NA	Edge
Myoprocta pratti-YAS	YAS	Edge-psi	NA	Edge
Pecari tajacu-YAS	YAS	Edge-psi	NA	Edge
Tapirus terrestris-YAS	YAS	Edge-psi	NA	Edge
Macaca nemestrina-BBS	BBS	Rain-phi	NA	Climate
Cuniculus paca-BCI	BCI	Rain-phi	NA	Climate
Dasypus novemcinctus-BCI	BCI	Rain-phi	NA	Climate
Leopardus pardalis-BCI	BCI	Rain-phi	NA	Climate
Mazama temama-BCI	BCI	Rain-phi	NA	Climate
Odocoileus virginianus-BCI	BCI	Rain-phi	NA	Climate
Pecari tajacu-BCI	BCI	Rain-phi	NA	Climate
Tinamus major-BCI	BCI	Rain-phi	NA	Climate
Cephalophus nigrifrons-BIF	BIF	Rain-phi	NA	Climate
Cephalophus silvicultor-BIF	BIF	Rain-phi	NA	Climate
Dasypus kappleri-CAX	CAX	Rain-phi	NA	Climate
Mazama nemorivaga-CAX	CAX	Rain-phi	NA	Climate
Psophia viridis-CAX	CAX	Rain-phi	NA	Climate
Mazama americana-COU	COU	Rain-phi	NA	Climate
Mazama americana-CSN	CSN	Rain-phi	NA	Climate
Psophia crepitans-CSN	CSN	Rain-phi	NA	Climate
Tapirus terrestris-CSN	CSN	Rain-phi	NA	Climate
Agelastes niger-KRP	KRP	Rain-phi	NA	Climate
Cephalophus ogilbyi-KRP	KRP	Rain-phi	NA	Climate
Funisciurus leucogenys-KRP	KRP	Rain-phi	NA	Climate
Muntiacus muntjak-NAK	NAK	Rain-phi	NA	Climate
Potamochoerus porcus-NNN	NNN	Rain-phi	NA	Climate
Leopoldamys sabanus-PSH	PSH	Rain-phi	-7.840162014	Climate
Fossa fossana-RNF	RNF	Rain-phi	NA	Climate
Cephalophus spadix-UDZ	UDZ	Rain-phi	NA	Climate
Cercocebus sanjei-UDZ	UDZ	Rain-phi	NA	Climate
Cricetomys gambianus-UDZ	UDZ	Rain-phi	NA	Climate
Paraxerus vexillarius-UDZ	UDZ	Rain-phi	NA	Climate
Rhynchocyon udzungwensis-UDZ	UDZ	Rain-phi	NA	Climate
Cuniculus paca-VB	VB	Rain-phi	NA	Climate
Dasyprocta punctata-VB	VB	Rain-phi	NA	Climate
Dasypus novemcinctus-VB	VB	Rain-phi	NA	Climate
Mazama temama-VB	VB	Rain-phi	NA	Climate
Pecari tajacu-VB	VB	Rain-phi	NA	Climate
Tapirus bairdii-VB	VB	Rain-phi	NA	Climate
Cuniculus paca-YAS	YAS	Rain-phi	NA	Climate
Mazama americana-YAS	YAS	Rain-phi	NA	Climate
Mazama nemorivaga-YAS	YAS	Rain-phi	NA	Climate
Myoprocta pratti-YAS	YAS	Rain-phi	NA	Climate
Pecari tajacu-YAS	YAS	Rain-phi	NA	Climate
Tapirus terrestris-YAS	YAS	Rain-phi	NA	Climate
Macaca nemestrina-BBS	BBS	Tmax-phi	NA	Climate
Cuniculus paca-BCI	BCI	Tmax-phi	NA	Climate
Dasypus novemcinctus-BCI	BCI	Tmax-phi	NA	Climate
Leopardus pardalis-BCI	BCI	Tmax-phi	NA	Climate
Mazama temama-BCI	BCI	Tmax-phi	6.486518087	Climate
Odocoileus virginianus-BCI	BCI	Tmax-phi	NA	Climate
Pecari tajacu-BCI	BCI	Tmax-phi	NA	Climate
Tinamus major-BCI	BCI	Tmax-phi	NA	Climate
Cephalophus nigrifrons-BIF	BIF	Tmax-phi	NA	Climate
Cephalophus silvicultor-BIF	BIF	Tmax-phi	NA	Climate
Dasypus kappleri-CAX	CAX	Tmax-phi	NA	Climate
Mazama nemorivaga-CAX	CAX	Tmax-phi	6.742418405	Climate
Psophia viridis-CAX	CAX	Tmax-phi	NA	Climate
Mazama americana-COU	COU	Tmax-phi	NA	Climate
Mazama americana-CSN	CSN	Tmax-phi	NA	Climate
Psophia crepitans-CSN	CSN	Tmax-phi	NA	Climate
Tapirus terrestris-CSN	CSN	Tmax-phi	NA	Climate
Agelastes niger-KRP	KRP	Tmax-phi	NA	Climate
Cephalophus ogilbyi-KRP	KRP	Tmax-phi	NA	Climate
Funisciurus leucogenys-KRP	KRP	Tmax-phi	NA	Climate
Muntiacus muntjak-NAK	NAK	Tmax-phi	NA	Climate
Potamochoerus porcus-NNN	NNN	Tmax-phi	NA	Climate
Leopoldamys sabanus-PSH	PSH	Tmax-phi	NA	Climate
Fossa fossana-RNF	RNF	Tmax-phi	NA	Climate
Cephalophus spadix-UDZ	UDZ	Tmax-phi	NA	Climate
Cercocebus sanjei-UDZ	UDZ	Tmax-phi	NA	Climate
Cricetomys gambianus-UDZ	UDZ	Tmax-phi	NA	Climate
Paraxerus vexillarius-UDZ	UDZ	Tmax-phi	NA	Climate
Rhynchocyon udzungwensis-UDZ	UDZ	Tmax-phi	NA	Climate
Cuniculus paca-VB	VB	Tmax-phi	NA	Climate
Dasyprocta punctata-VB	VB	Tmax-phi	NA	Climate
Dasypus novemcinctus-VB	VB	Tmax-phi	NA	Climate
Mazama temama-VB	VB	Tmax-phi	NA	Climate
Pecari tajacu-VB	VB	Tmax-phi	NA	Climate
Tapirus bairdii-VB	VB	Tmax-phi	NA	Climate
Cuniculus paca-YAS	YAS	Tmax-phi	NA	Climate
Mazama americana-YAS	YAS	Tmax-phi	NA	Climate
Mazama nemorivaga-YAS	YAS	Tmax-phi	NA	Climate
Myoprocta pratti-YAS	YAS	Tmax-phi	NA	Climate
Pecari tajacu-YAS	YAS	Tmax-phi	NA	Climate
Tapirus terrestris-YAS	YAS	Tmax-phi	NA	Climate
Macaca nemestrina-BBS	BBS	Tmin-phi	NA	Climate
Cuniculus paca-BCI	BCI	Tmin-phi	NA	Climate
Dasypus novemcinctus-BCI	BCI	Tmin-phi	NA	Climate
Leopardus pardalis-BCI	BCI	Tmin-phi	NA	Climate
Mazama temama-BCI	BCI	Tmin-phi	NA	Climate
Odocoileus virginianus-BCI	BCI	Tmin-phi	NA	Climate
Pecari tajacu-BCI	BCI	Tmin-phi	NA	Climate
Tinamus major-BCI	BCI	Tmin-phi	NA	Climate
Cephalophus nigrifrons-BIF	BIF	Tmin-phi	NA	Climate
Cephalophus silvicultor-BIF	BIF	Tmin-phi	NA	Climate
Dasypus kappleri-CAX	CAX	Tmin-phi	NA	Climate
Mazama nemorivaga-CAX	CAX	Tmin-phi	NA	Climate
Psophia viridis-CAX	CAX	Tmin-phi	NA	Climate
Mazama americana-COU	COU	Tmin-phi	NA	Climate
Mazama americana-CSN	CSN	Tmin-phi	NA	Climate
Psophia crepitans-CSN	CSN	Tmin-phi	1.193386543	Climate
Tapirus terrestris-CSN	CSN	Tmin-phi	NA	Climate
Agelastes niger-KRP	KRP	Tmin-phi	NA	Climate
Cephalophus ogilbyi-KRP	KRP	Tmin-phi	NA	Climate
Funisciurus leucogenys-KRP	KRP	Tmin-phi	NA	Climate
Muntiacus muntjak-NAK	NAK	Tmin-phi	NA	Climate
Potamochoerus porcus-NNN	NNN	Tmin-phi	6.291687137	Climate
Leopoldamys sabanus-PSH	PSH	Tmin-phi	NA	Climate
Fossa fossana-RNF	RNF	Tmin-phi	NA	Climate
Cephalophus spadix-UDZ	UDZ	Tmin-phi	NA	Climate
Cercocebus sanjei-UDZ	UDZ	Tmin-phi	NA	Climate
Cricetomys gambianus-UDZ	UDZ	Tmin-phi	NA	Climate
Paraxerus vexillarius-UDZ	UDZ	Tmin-phi	NA	Climate
Rhynchocyon udzungwensis-UDZ	UDZ	Tmin-phi	NA	Climate
Cuniculus paca-VB	VB	Tmin-phi	NA	Climate
Dasyprocta punctata-VB	VB	Tmin-phi	NA	Climate
Dasypus novemcinctus-VB	VB	Tmin-phi	NA	Climate
Mazama temama-VB	VB	Tmin-phi	NA	Climate
Pecari tajacu-VB	VB	Tmin-phi	NA	Climate
Tapirus bairdii-VB	VB	Tmin-phi	NA	Climate
Cuniculus paca-YAS	YAS	Tmin-phi	NA	Climate
Mazama americana-YAS	YAS	Tmin-phi	NA	Climate
Mazama nemorivaga-YAS	YAS	Tmin-phi	NA	Climate
Myoprocta pratti-YAS	YAS	Tmin-phi	NA	Climate
Pecari tajacu-YAS	YAS	Tmin-phi	NA	Climate
Tapirus terrestris-YAS	YAS	Tmin-phi	11.56812375	Climate
Macaca nemestrina-BBS	BBS	Peop-phi	NA	People
Cuniculus paca-BCI	BCI	Peop-phi	NA	People
Dasypus novemcinctus-BCI	BCI	Peop-phi	NA	People
Leopardus pardalis-BCI	BCI	Peop-phi	NA	People
Mazama temama-BCI	BCI	Peop-phi	NA	People
Odocoileus virginianus-BCI	BCI	Peop-phi	NA	People
Pecari tajacu-BCI	BCI	Peop-phi	NA	People
Tinamus major-BCI	BCI	Peop-phi	1.519094136	People
Cephalophus nigrifrons-BIF	BIF	Peop-phi	NA	People
Cephalophus silvicultor-BIF	BIF	Peop-phi	NA	People
Dasypus kappleri-CAX	CAX	Peop-phi	NA	People
Mazama nemorivaga-CAX	CAX	Peop-phi	NA	People
Psophia viridis-CAX	CAX	Peop-phi	NA	People
Mazama americana-COU	COU	Peop-phi	NA	People
Mazama americana-CSN	CSN	Peop-phi	NA	People
Psophia crepitans-CSN	CSN	Peop-phi	NA	People
Tapirus terrestris-CSN	CSN	Peop-phi	NA	People
Agelastes niger-KRP	KRP	Peop-phi	NA	People
Cephalophus ogilbyi-KRP	KRP	Peop-phi	NA	People
Funisciurus leucogenys-KRP	KRP	Peop-phi	NA	People
Muntiacus muntjak-NAK	NAK	Peop-phi	-4.649402702	People
Potamochoerus porcus-NNN	NNN	Peop-phi	NA	People
Leopoldamys sabanus-PSH	PSH	Peop-phi	NA	People
Fossa fossana-RNF	RNF	Peop-phi	NA	People
Cephalophus spadix-UDZ	UDZ	Peop-phi	NA	People
Cercocebus sanjei-UDZ	UDZ	Peop-phi	NA	People
Cricetomys gambianus-UDZ	UDZ	Peop-phi	NA	People
Paraxerus vexillarius-UDZ	UDZ	Peop-phi	NA	People
Rhynchocyon udzungwensis-UDZ	UDZ	Peop-phi	NA	People
Cuniculus paca-VB	VB	Peop-phi	NA	People
Dasyprocta punctata-VB	VB	Peop-phi	NA	People
Dasypus novemcinctus-VB	VB	Peop-phi	NA	People
Mazama temama-VB	VB	Peop-phi	NA	People
Pecari tajacu-VB	VB	Peop-phi	NA	People
Tapirus bairdii-VB	VB	Peop-phi	NA	People
Cuniculus paca-YAS	YAS	Peop-phi	NA	People
Mazama americana-YAS	YAS	Peop-phi	NA	People
Mazama nemorivaga-YAS	YAS	Peop-phi	NA	People
Myoprocta pratti-YAS	YAS	Peop-phi	NA	People
Pecari tajacu-YAS	YAS	Peop-phi	-2.716628053	People
Tapirus terrestris-YAS	YAS	Peop-phi	NA	People
Macaca nemestrina-BBS	BBS	Rain-gamm	-8.5949529	Climate
Cuniculus paca-BCI	BCI	Rain-gamm	NA	Climate
Dasypus novemcinctus-BCI	BCI	Rain-gamm	NA	Climate
Leopardus pardalis-BCI	BCI	Rain-gamm	NA	Climate
Mazama temama-BCI	BCI	Rain-gamm	NA	Climate
Odocoileus virginianus-BCI	BCI	Rain-gamm	NA	Climate
Pecari tajacu-BCI	BCI	Rain-gamm	NA	Climate
Tinamus major-BCI	BCI	Rain-gamm	NA	Climate
Cephalophus nigrifrons-BIF	BIF	Rain-gamm	NA	Climate
Cephalophus silvicultor-BIF	BIF	Rain-gamm	NA	Climate
Dasypus kappleri-CAX	CAX	Rain-gamm	-5.435494854	Climate
Mazama nemorivaga-CAX	CAX	Rain-gamm	NA	Climate
Psophia viridis-CAX	CAX	Rain-gamm	8.405853341	Climate
Mazama americana-COU	COU	Rain-gamm	NA	Climate
Mazama americana-CSN	CSN	Rain-gamm	NA	Climate
Psophia crepitans-CSN	CSN	Rain-gamm	1.062432693	Climate
Tapirus terrestris-CSN	CSN	Rain-gamm	3.157337045	Climate
Agelastes niger-KRP	KRP	Rain-gamm	NA	Climate
Cephalophus ogilbyi-KRP	KRP	Rain-gamm	NA	Climate
Funisciurus leucogenys-KRP	KRP	Rain-gamm	NA	Climate
Muntiacus muntjak-NAK	NAK	Rain-gamm	NA	Climate
Potamochoerus porcus-NNN	NNN	Rain-gamm	NA	Climate
Leopoldamys sabanus-PSH	PSH	Rain-gamm	NA	Climate
Fossa fossana-RNF	RNF	Rain-gamm	0.968644235	Climate
Cephalophus spadix-UDZ	UDZ	Rain-gamm	NA	Climate
Cercocebus sanjei-UDZ	UDZ	Rain-gamm	NA	Climate
Cricetomys gambianus-UDZ	UDZ	Rain-gamm	NA	Climate
Paraxerus vexillarius-UDZ	UDZ	Rain-gamm	NA	Climate
Rhynchocyon udzungwensis-UDZ	UDZ	Rain-gamm	NA	Climate
Cuniculus paca-VB	VB	Rain-gamm	NA	Climate
Dasyprocta punctata-VB	VB	Rain-gamm	NA	Climate
Dasypus novemcinctus-VB	VB	Rain-gamm	NA	Climate
Mazama temama-VB	VB	Rain-gamm	NA	Climate
Pecari tajacu-VB	VB	Rain-gamm	NA	Climate
Tapirus bairdii-VB	VB	Rain-gamm	NA	Climate
Cuniculus paca-YAS	YAS	Rain-gamm	NA	Climate
Mazama americana-YAS	YAS	Rain-gamm	NA	Climate
Mazama nemorivaga-YAS	YAS	Rain-gamm	4.219798864	Climate
Myoprocta pratti-YAS	YAS	Rain-gamm	NA	Climate
Pecari tajacu-YAS	YAS	Rain-gamm	NA	Climate
Tapirus terrestris-YAS	YAS	Rain-gamm	NA	Climate
Macaca nemestrina-BBS	BBS	Tmax-gamm	NA	Climate
Cuniculus paca-BCI	BCI	Tmax-gamm	NA	Climate
Dasypus novemcinctus-BCI	BCI	Tmax-gamm	NA	Climate
Leopardus pardalis-BCI	BCI	Tmax-gamm	NA	Climate
Mazama temama-BCI	BCI	Tmax-gamm	NA	Climate
Odocoileus virginianus-BCI	BCI	Tmax-gamm	NA	Climate
Pecari tajacu-BCI	BCI	Tmax-gamm	NA	Climate
Tinamus major-BCI	BCI	Tmax-gamm	NA	Climate
Cephalophus nigrifrons-BIF	BIF	Tmax-gamm	NA	Climate
Cephalophus silvicultor-BIF	BIF	Tmax-gamm	NA	Climate
Dasypus kappleri-CAX	CAX	Tmax-gamm	NA	Climate
Mazama nemorivaga-CAX	CAX	Tmax-gamm	NA	Climate
Psophia viridis-CAX	CAX	Tmax-gamm	NA	Climate
Mazama americana-COU	COU	Tmax-gamm	NA	Climate
Mazama americana-CSN	CSN	Tmax-gamm	NA	Climate
Psophia crepitans-CSN	CSN	Tmax-gamm	NA	Climate
Tapirus terrestris-CSN	CSN	Tmax-gamm	NA	Climate
Agelastes niger-KRP	KRP	Tmax-gamm	NA	Climate
Cephalophus ogilbyi-KRP	KRP	Tmax-gamm	NA	Climate
Funisciurus leucogenys-KRP	KRP	Tmax-gamm	NA	Climate
Muntiacus muntjak-NAK	NAK	Tmax-gamm	NA	Climate
Potamochoerus porcus-NNN	NNN	Tmax-gamm	12.51303544	Climate
Leopoldamys sabanus-PSH	PSH	Tmax-gamm	NA	Climate
Fossa fossana-RNF	RNF	Tmax-gamm	NA	Climate
Cephalophus spadix-UDZ	UDZ	Tmax-gamm	NA	Climate
Cercocebus sanjei-UDZ	UDZ	Tmax-gamm	7.773603009	Climate
Cricetomys gambianus-UDZ	UDZ	Tmax-gamm	NA	Climate
Paraxerus vexillarius-UDZ	UDZ	Tmax-gamm	NA	Climate
Rhynchocyon udzungwensis-UDZ	UDZ	Tmax-gamm	NA	Climate
Cuniculus paca-VB	VB	Tmax-gamm	NA	Climate
Dasyprocta punctata-VB	VB	Tmax-gamm	NA	Climate
Dasypus novemcinctus-VB	VB	Tmax-gamm	NA	Climate
Mazama temama-VB	VB	Tmax-gamm	NA	Climate
Pecari tajacu-VB	VB	Tmax-gamm	NA	Climate
Tapirus bairdii-VB	VB	Tmax-gamm	NA	Climate
Cuniculus paca-YAS	YAS	Tmax-gamm	NA	Climate
Mazama americana-YAS	YAS	Tmax-gamm	NA	Climate
Mazama nemorivaga-YAS	YAS	Tmax-gamm	NA	Climate
Myoprocta pratti-YAS	YAS	Tmax-gamm	NA	Climate
Pecari tajacu-YAS	YAS	Tmax-gamm	NA	Climate
Tapirus terrestris-YAS	YAS	Tmax-gamm	NA	Climate
